# Supplementary material for: nc886, a non-coding RNA and suppressor of PKR, exerts an oncogenic function in thyroid cancer
Source: Oncotarget. 2016 Sep 6;7(46):75000–12. doi: 10.18632/oncotarget.11852 (PMC5342718; doi:10.18632/oncotarget.11852)
Supplement: Supplementary file 2 [file oncotarget-07-75000-s002.xlsx]

## Sheet: Table S1
Table S1. 226 genes significantly altered upon PKR or nc886 KO
GeneID	expression change				p-value
	PKR KO	nc886 KO	double KO		PKR KO	nc886 KO	double KO
42066//ILMN_1655796//PREDICTED: Homo sapiens membrane-associated ring finger (C3HC4) 3 (MARCH3), mRNA.//115123//5q23.2e-q23.2f	-0.588	-1.134	-1.722		8e-05	1e-05	0
42254//ILMN_1729019//Homo sapiens septin 7 (SEPT7), transcript variant 1, mRNA.//989//7p14.2a	0.082	-1.015	-0.933		0.01511	0	0
ABLIM1//ILMN_1785424//Homo sapiens actin binding LIM protein 1 (ABLIM1), transcript variant 4, mRNA.//3983//10q25.3a	-0.224	-0.879	-1.103		9.04187e-05	2.23319e-06	3.30285e-07
ACO1//ILMN_1750800//Homo sapiens aconitase 1, soluble (ACO1), mRNA.//48//9p21.1a	-0.472	-0.619	-1.091		2.19789e-07	1.50144e-05	1.56704e-06
ACTG2//ILMN_1795325//Homo sapiens actin, gamma 2, smooth muscle, enteric (ACTG2), mRNA.//72//2p13.1b	-0.4035	3.3335	2.93		0.000805567	1.9324e-07	9.29091e-10
ADM//ILMN_1708934//Homo sapiens adrenomedullin (ADM), mRNA.//133//11p15.4a	-1.368	1.227	-0.141		1.34027e-05	3.12037e-06	0.0276137
AFAP1L2//ILMN_1730995//Homo sapiens actin filament associated protein 1-like 2 (AFAP1L2), transcript variant 1, mRNA.//84632//10q25.3a	0.1	-1.104	-1.004		0.0109173	8.09979e-08	8.12229e-07
AIF1L//ILMN_3246401//Homo sapiens allograft inflammatory factor 1-like (AIF1L), transcript variant 1, mRNA.//83543//9q34.13a	-0.009	-1.1655	-1.1745		0.850405	2.45116e-06	2.21594e-05
AIMP2//ILMN_1673252//Homo sapiens aminoacyl tRNA synthetase complex-interacting multifunctional protein 2 (AIMP2), mRNA.//7965//7p22.1b	-0.1035	-1.068	-1.1715		0.00536327	3.88951e-06	1.53829e-06
AKR1B1//ILMN_1701731//Homo sapiens aldo-keto reductase family 1, member B1 (aldose reductase) (AKR1B1), mRNA.//231//7q33b	-1.4215	-0.759	-2.1805		5.84644e-07	9.46698e-06	1.20965e-07
ALCAM//ILMN_1670870//Homo sapiens activated leukocyte cell adhesion molecule (ALCAM), mRNA.//214//3q13.11c	-0.098	-0.9365	-1.0345		0.115066	0.000140387	4.45768e-05
ALPK2//ILMN_1811238//Homo sapiens alpha-kinase 2 (ALPK2), mRNA.//115701//18q21.31b-q21.32a	0.213	-1.399	-1.186		0.0341638	3.64606e-05	1.05151e-06
ANKRD37//ILMN_1756417//Homo sapiens ankyrin repeat domain 37 (ANKRD37), mRNA.//353322//4q35.1f	-0.1215	1.5505	1.429		0.0907519	4.03587e-06	1.86979e-05
ANLN//ILMN_1739645//Homo sapiens anillin, actin binding protein (ANLN), mRNA.//54443//7p14.2a	0.194	-1.024	-0.83		0.00805441	5.54565e-06	3.9903e-06
ANXA1//ILMN_2184184//Homo sapiens annexin A1 (ANXA1), mRNA.//301//9q21.13a	1.3285	0.2135	1.542		4.70296e-09	0.00388203	1.80027e-06
AP1S1//ILMN_2316173//Homo sapiens adaptor-related protein complex 1, sigma 1 subunit (AP1S1), transcript variant 1, mRNA.//1174//7q22.1d	-0.379	-0.732	-1.111		7.3023e-05	4.50762e-07	1.67849e-06
ATOH8//ILMN_1654065//Homo sapiens atonal homolog 8 (Drosophila) (ATOH8), mRNA.//84913//2p11.2f	-0.443	-0.729	-1.172		0.000643093	0.000265063	9.24554e-06
BEX1//ILMN_2234697//Homo sapiens brain expressed, X-linked 1 (BEX1), mRNA.//55859//Xq22.1e	0.1775	-1.0585	-0.881		0.000978089	2.07444e-11	1.76865e-06
BLVRA//ILMN_1691436//Homo sapiens biliverdin reductase A (BLVRA), mRNA.//644//7p13e	-0.0575	-1.3915	-1.449		0.127513	3.30243e-05	3.42974e-05
BMPER//ILMN_3307916//Homo sapiens BMP binding endothelial regulator (BMPER), mRNA.//168667//7p14.3b	0.2435	-1.02	-0.7765		0.0508665	0.000241479	1.92125e-05
BRI3//ILMN_1781580//Homo sapiens brain protein I3 (BRI3), mRNA.//25798//7q21.3d	-0.0555	-0.982	-1.0375		0.25937	1.1146e-05	1.68827e-05
BRI3P1//ILMN_3253304//PREDICTED: Homo sapiens misc_RNA (BRI3P1), miscRNA.//730010//1p21.2a	-0.0695	-0.969	-1.0385		0.105906	2.26976e-05	5.60148e-06
BRWD1//ILMN_1673518//Homo sapiens bromodomain and WD repeat domain containing 1 (BRWD1), transcript variant 3, mRNA.//54014//21q22.2a-q22.2b	0.2925	0.7095	1.002		0.00291587	2.07987e-05	5.12902e-05
BZW2//ILMN_1676548//Homo sapiens basic leucine zipper and W2 domains 2 (BZW2), mRNA.//28969//7p21.1b	0.041	-1.2335	-1.1925		0.00551913	2.75752e-07	3.63726e-07
C15orf48//ILMN_1805410//Homo sapiens chromosome 15 open reading frame 48 (C15orf48), transcript variant 2, mRNA.//84419//15q21.1a	-1.4635	-0.446	-1.9095		8.61179e-05	0.00785472	1.03062e-07
C15orf52//ILMN_1775330//Homo sapiens chromosome 15 open reading frame 52 (C15orf52), mRNA.//388115//15q15.1a	-0.357	-0.8	-1.157		0.000665388	7.79935e-05	1.45136e-05
C1orf53//ILMN_1661595//Homo sapiens chromosome 1 open reading frame 53 (C1orf53), mRNA.//388722//1q31.3c	0.247	0.841	1.088		0.0214118	3.05608e-05	3.70639e-05
C1QTNF1//ILMN_2380237//Homo sapiens C1q and tumor necrosis factor related protein 1 (C1QTNF1), mRNA.//114897//17q25.3c	-1.569	-0.463	-2.032		3.40923e-06	0.000407598	2.86607e-06
C5orf13//ILMN_1680738//Homo sapiens chromosome 5 open reading frame 13 (C5orf13), mRNA.//9315//5q22.1b	-0.377	-1.876	-2.253		0.000563696	9.09581e-08	7.38986e-07
C7orf11//ILMN_2183885//Homo sapiens chromosome 7 open reading frame 11 (C7orf11), mRNA.//136647//7p14.1c	0.012	-1.326	-1.314		0.58212	4.41644e-06	4.98234e-06
C7orf27//ILMN_1804498//Homo sapiens chromosome 7 open reading frame 27 (C7orf27), mRNA.//221927//7p22.2c	-0.209	-0.8355	-1.0445		0.0168882	0.000109519	2.24976e-06
C7orf28A//ILMN_1708604//Homo sapiens chromosome 7 open reading frame 28A (C7orf28A), mRNA.//51622//7p22.1b	0.047	-1.2185	-1.1715		0.387484	4.50112e-05	9.71096e-06
C7orf28B//ILMN_2246083//Homo sapiens chromosome 7 open reading frame 28B (C7orf28B), mRNA.//221960//7p22.1a	-0.0735	-1.1345	-1.208		0.00213655	1.91618e-08	1.01407e-08
C7orf30//ILMN_1739798//Homo sapiens chromosome 7 open reading frame 30 (C7orf30), mRNA.//115416//7p15.3b	0.1515	-1.395	-1.2435		0.0233727	4.06552e-07	1.32323e-05
C7orf36//ILMN_1793508//Homo sapiens chromosome 7 open reading frame 36 (C7orf36), mRNA.//57002//7p14.1d	-0.2265	-0.896	-1.1225		0.0102005	4.57056e-05	1.48751e-06
C7orf40//ILMN_3248773//Homo sapiens chromosome 7 open reading frame 40 (C7orf40), non-coding RNA.//285958//7p13c	-0.1115	-0.9855	-1.097		0.0124872	3.00297e-05	1.12087e-05
C7orf41//ILMN_1672605//Homo sapiens chromosome 7 open reading frame 41 (C7orf41), mRNA.//222166//7p15.1b	-0.087	-1.051	-1.138		0.473503	2.18381e-05	0.000626097
C7orf44//ILMN_2081335//Homo sapiens chromosome 7 open reading frame 44 (C7orf44), mRNA.//55744//7p13e	0.0805	-1.298	-1.2175		0.185358	8.56345e-06	1.17911e-06
C7orf47//ILMN_1741475//Homo sapiens chromosome 7 open reading frame 47 (C7orf47), mRNA.//221908//7q22.1c	-0.1645	-1.015	-1.1795		5.36743e-05	4.9714e-07	4.12462e-07
C7orf68//ILMN_1659990//Homo sapiens chromosome 7 open reading frame 68 (C7orf68), transcript variant 1, mRNA.//29923//7q32.1a	-0.3435	-0.6935	-1.037		0.000227696	0.000190181	2.23906e-05
CBX3//ILMN_1790625//Homo sapiens chromobox homolog 3 (HP1 gamma homolog, Drosophila) (CBX3), transcript variant 2, mRNA.//11335//7p15.2b	-0.066	-1.5265	-1.5925		0.262299	1.38403e-05	1.19663e-05
CCL2//ILMN_1720048//Homo sapiens chemokine (C-C motif) ligand 2 (CCL2), mRNA.//6347//17q12a	-0.8495	-0.2425	-1.092		1.6138e-07	0.00201495	4.72785e-06
CCM2//ILMN_1784352//Homo sapiens cerebral cavernous malformation 2 (CCM2), transcript variant 1, mRNA.//83605//7p13c	0.088	-1.421	-1.333		0.20933	2.25799e-05	5.89205e-06
CCT6A//ILMN_1719611//Homo sapiens chaperonin containing TCP1, subunit 6A (zeta 1) (CCT6A), transcript variant 1, mRNA.//908//7p11.2b	0.1155	-1.034	-0.9185		0.0589527	1.21207e-05	4.11289e-06
CCT6P1//ILMN_2050617//Homo sapiens chaperonin containing TCP1, subunit 6 (zeta) pseudogene 1 (CCT6P1), non-coding RNA.//643253//7q11.21d	-0.0195	-0.9845	-1.004		0.587027	2.09412e-05	8.64743e-06
CD24//ILMN_2060413//Homo sapiens CD24 molecule (CD24), mRNA.//100133941//	1.0295	-0.9285	0.101		5.3547e-06	1.33506e-05	0.0117579
CDKN1A//ILMN_1784602//Homo sapiens cyclin-dependent kinase inhibitor 1A (p21, Cip1) (CDKN1A), transcript variant 1, mRNA.//1026//6p21.31a	0.897	0.327	1.224		5.48206e-05	0.00273497	2.15924e-05
CDKN1C//ILMN_1718565//Homo sapiens cyclin-dependent kinase inhibitor 1C (p57, Kip2) (CDKN1C), mRNA.//1028//11p15.4d	-0.8925	-0.677	-1.5695		1.91366e-05	0.00234364	7.48508e-05
CDKN2C//ILMN_1656415//Homo sapiens cyclin-dependent kinase inhibitor 2C (p18, inhibits CDK4) (CDKN2C), transcript variant 2, mRNA.//1031//1p33a	0.1595	1.0235	1.183		0.0353145	3.10246e-06	3.0859e-05
CGNL1//ILMN_1730229//Homo sapiens cingulin-like 1 (CGNL1), mRNA.//84952//15q21.3d	-0.5295	-0.7845	-1.314		0.000398774	6.59337e-06	5.82046e-06
CHCHD2//ILMN_2191681//Homo sapiens coiled-coil-helix-coiled-coil-helix domain containing 2 (CHCHD2), mRNA.//51142//7p11.2b	-0.176	-0.8485	-1.0245		0.000116733	2.93745e-07	4.49092e-07
CHCHD9//ILMN_1677237//PREDICTED: Homo sapiens coiled-coil-helix-coiled-coil-helix domain containing 9 (CHCHD9), mRNA.//645345//9q21.31b	-0.252	-0.999	-1.251		0.00952018	4.49349e-06	1.25479e-05
CLDN1//ILMN_1724686//Homo sapiens claudin 1 (CLDN1), mRNA.//9076//3q28c	-1.7255	-0.265	-1.9905		1.66481e-06	0.0232851	7.98052e-06
CLIC3//ILMN_1796423//Homo sapiens chloride intracellular channel 3 (CLIC3), mRNA.//9022//9q34.3e	0.6515	-1.0005	-0.349		0.000295209	5.11498e-06	0.00516758
CNN1//ILMN_1810054//Homo sapiens calponin 1, basic, smooth muscle (CNN1), mRNA.//1264//19p13.2a	-0.6655	-1.2755	-1.941		7.95063e-07	8.59176e-07	2.55293e-07
COL5A1//ILMN_1706505//Homo sapiens collagen, type V, alpha 1 (COL5A1), mRNA.//1289//9q34.3a	0.475	-1.383	-0.908		0.000382651	2.65433e-06	2.20312e-05
COPS6//ILMN_1764431//Homo sapiens COP9 constitutive photomorphogenic homolog subunit 6 (Arabidopsis) (COPS6), mRNA.//10980//7q22.1b-q22.1c	-0.0865	-0.923	-1.0095		0.0195221	1.4489e-06	3.97514e-06
CPA4//ILMN_1784294//Homo sapiens carboxypeptidase A4 (CPA4), mRNA.//51200//7q32.2b	0.6575	1.001	1.6585		0.00272932	7.06934e-07	8.14456e-05
CREB5//ILMN_1731714//Homo sapiens cAMP responsive element binding protein 5 (CREB5), transcript variant 1, mRNA.//9586//7p15.1d	-0.4605	-1.094	-1.5545		2.42745e-05	7.53408e-06	2.91215e-06
CRISPLD2//ILMN_1790689//Homo sapiens cysteine-rich secretory protein LCCL domain containing 2 (CRISPLD2), mRNA.//83716//16q24.1a	-0.225	-1.2885	-1.5135		0.0218842	0.000101358	0.000122912
CSF2//ILMN_1661861//Homo sapiens colony stimulating factor 2 (granulocyte-macrophage) (CSF2), mRNA.//1437//5q31.1b	-1.048	0.0695	-0.9785		0.000404248	0.0908783	0.000509549
CTGF//ILMN_2115125//Homo sapiens connective tissue growth factor (CTGF), mRNA.//1490//6q23.2b	-0.0105	1.331	1.3205		0.571137	5.64955e-07	2.6457e-07
CTSB//ILMN_1696360//Homo sapiens cathepsin B (CTSB), transcript variant 2, mRNA.//1508//8p23.1a	-0.3005	1.9925	1.692		0.00793684	5.65115e-06	6.32584e-06
CXCL1//ILMN_1787897//Homo sapiens chemokine (C-X-C motif) ligand 1 (melanoma growth stimulating activity, alpha) (CXCL1), mRNA.//2919//4q13.3d	-2.256	0.892	-1.364		1.51707e-06	5.48592e-07	1.11763e-05
CXCR7//ILMN_1798360//Homo sapiens chemokine (C-X-C motif) receptor 7 (CXCR7), mRNA.//57007//2q37.3a	0.0085	-1.506	-1.4975		0.791252	9.74636e-07	1.19216e-06
CYCSL1//ILMN_1663751//Homo sapiens cytochrome c, somatic-like 1 (CYCSL1) on chromosome 6.//157317//6p21.31e	0	-1.259	-1.259		1	1.48738e-05	4.56634e-06
CYGB//ILMN_1758128//Homo sapiens cytoglobin (CYGB), mRNA.//114757//17q25.1d	-0.475	-1.3395	-1.8145		0.00103104	4.04163e-05	1.98858e-06
CYP1B1//ILMN_1693338//Homo sapiens cytochrome P450, family 1, subfamily B, polypeptide 1 (CYP1B1), mRNA.//1545//2p22.2a	-0.117	-2.921	-3.038		0.0574414	2.32774e-07	5.58705e-09
CYP24A1//ILMN_1685663//Homo sapiens cytochrome P450, family 24, subfamily A, polypeptide 1 (CYP24A1), nuclear gene encoding mitochondrial protein, mRNA.//1591//20q13.2c	-1.294	-1.194	-2.488		2.1117e-06	4.10178e-06	1.07084e-07
DAGLB//ILMN_1658885//Homo sapiens diacylglycerol lipase, beta (DAGLB), mRNA.//221955//7p22.1b	0.1495	-1.6035	-1.454		0.00568705	3.49523e-07	2.14191e-06
DBNL//ILMN_1698307//Homo sapiens drebrin-like (DBNL), transcript variant 2, mRNA.//28988//7p13d	-0.001	-1.5085	-1.5095		0.981373	3.71414e-06	4.76032e-07
DDIT4//ILMN_1661599//Homo sapiens DNA-damage-inducible transcript 4 (DDIT4), mRNA.//54541//10q22.1f	-0.4305	-0.598	-1.0285		6.36159e-05	4.66745e-06	5.70146e-07
DDX56//ILMN_1679405//Homo sapiens DEAD (Asp-Glu-Ala-Asp) box polypeptide 56 (DDX56), mRNA.//54606//7p13d	-0.0855	-1.181	-1.2665		0.117675	1.69193e-05	1.65439e-06
DENND2A//ILMN_1666503//Homo sapiens DENN/MADD domain containing 2A (DENND2A), mRNA.//27147//7q34c	0.3515	-1.258	-0.9065		0.00382276	4.72354e-06	0.000143514
DFNA5//ILMN_1670145//Homo sapiens deafness, autosomal dominant 5 (DFNA5), transcript variant 1, mRNA.//1687//7p15.3a	-0.202	-1.574	-1.776		7.43419e-05	2.19966e-07	7.52358e-08
DHX32//ILMN_1713688//Homo sapiens DEAH (Asp-Glu-Ala-His) box polypeptide 32 (DHX32), mRNA.//55760//10q26.2a	-0.221	-0.8995	-1.1205		0.00329468	5.83338e-06	3.79437e-06
DKK1//ILMN_1773337//Homo sapiens dickkopf homolog 1 (Xenopus laevis) (DKK1), mRNA.//22943//10q21.1a	0.312	0.855	1.167		0.000191735	8.31892e-06	6.26893e-06
DPY19L1//ILMN_1791296//Homo sapiens dpy-19-like 1 (C. elegans) (DPY19L1), mRNA.//23333//7p14.3a	0.2885	-1.282	-0.9935		0.00128463	2.4092e-08	9.15208e-06
DPYSL4//ILMN_1792356//Homo sapiens dihydropyrimidinase-like 4 (DPYSL4), mRNA.//10570//10q26.3e	-0.0045	-1.1555	-1.16		0.936293	2.73566e-05	8.49102e-07
EBP//ILMN_2073604//Homo sapiens emopamil binding protein (sterol isomerase) (EBP), mRNA.//10682//Xp11.23d	-0.31	-0.859	-1.169		0.000441267	1.52332e-05	3.30229e-06
EFNA1//ILMN_2371055//Homo sapiens ephrin-A1 (EFNA1), transcript variant 1, mRNA.//1942//1q22a	-1.618	-0.1105	-1.7285		4.9629e-08	0.00768138	4.73231e-08
EFNB2//ILMN_1703852//Homo sapiens ephrin-B2 (EFNB2), mRNA.//1948//13q33.3a	-0.042	1.398	1.356		0.177851	5.69357e-07	5.99164e-07
EGFR//ILMN_1798975//Homo sapiens epidermal growth factor receptor (erythroblastic leukemia viral (v-erb-b) oncogene homolog, avian) (EGFR), transcript variant 1, mRNA.//1956//7p11.2c	-0.061	-0.956	-1.017		0.262998	9.02112e-05	1.19546e-05
EGR1//ILMN_1762899//Homo sapiens early growth response 1 (EGR1), mRNA.//1958//5q31.2c	-0.1085	1.8315	1.723		0.044697	1.02915e-05	2.27356e-05
EIF2AK1//ILMN_2156267//Homo sapiens eukaryotic translation initiation factor 2-alpha kinase 1 (EIF2AK1), mRNA.//27102//7p22.1b	-0.1075	-1.193	-1.3005		0.146468	7.90745e-06	1.59438e-05
EMP1//ILMN_1801616//Homo sapiens epithelial membrane protein 1 (EMP1), mRNA.//2012//12p13.1b	1.1435	-0.3395	0.804		2.31603e-06	0.000526196	5.79746e-06
EYA2//ILMN_2322996//Homo sapiens eyes absent homolog 2 (Drosophila) (EYA2), transcript variant 4, mRNA.//2139//20q13.12c	0.2245	1.416	1.6405		0.000362381	1.63963e-08	1.2294e-07
F3//ILMN_2129572//Homo sapiens coagulation factor III (thromboplastin, tissue factor) (F3), mRNA.//2152//1p21.3d	0.8125	0.3905	1.203		5.93973e-05	0.00114425	6.06071e-08
FAM43B//ILMN_1754921//Homo sapiens family with sequence similarity 43, member B (FAM43B), mRNA.//163933//1p36.12b	-0.2445	-0.8135	-1.058		0.00130067	4.54127e-06	1.8026e-06
FAM46A//ILMN_1740466//Homo sapiens family with sequence similarity 46, member A (FAM46A), mRNA.//55603//6q14.1e	0.3455	0.6945	1.04		0.0015903	5.06267e-06	3.15212e-05
FBXL18//ILMN_3307782//Homo sapiens F-box and leucine-rich repeat protein 18 (FBXL18), mRNA.//80028//7p22.1c	-0.145	-1.383	-1.528		0.0462498	5.97768e-06	2.33911e-06
FBXO32//ILMN_1703955//Homo sapiens F-box protein 32 (FBXO32), transcript variant 2, mRNA.//114907//8q24.13c	-0.7455	-0.387	-1.1325		5.34897e-05	0.000124063	4.43692e-06
FKBP14//ILMN_1665243//Homo sapiens FK506 binding protein 14, 22 kDa (FKBP14), mRNA.//55033//7p15.1b	0.0365	-1.2885	-1.252		0.611507	1.77017e-06	6.37455e-05
FKBP9L//ILMN_2089977//Homo sapiens FK506 binding protein 9-like (FKBP9L), mRNA.//360132//7p11.2b	0.0155	-1.1765	-1.161		0.571009	1.63775e-06	2.08508e-06
FLJ39632//ILMN_1803559//PREDICTED: Homo sapiens misc_RNA (FLJ39632), miscRNA.//642477//14q11.1d	-0.319	-0.683	-1.002		8.51257e-05	8.74795e-05	1.22959e-05
FTSJ1//ILMN_2401822//Homo sapiens FtsJ homolog 1 (E. coli) (FTSJ1), transcript variant 1, mRNA.//24140//Xp11.23d	-0.2675	-0.7475	-1.015		0.0108478	2.55036e-06	8.38278e-05
GARS//ILMN_1771026//Homo sapiens glycyl-tRNA synthetase (GARS), mRNA.//2617//7p15.1b	0.14	-1.1985	-1.0585		0.00145334	1.98327e-06	2.32174e-06
GGCT//ILMN_2101526//Homo sapiens gamma-glutamyl cyclotransferase (GGCT), mRNA.//79017//7p15.1b	0.003	-1.18	-1.177		0.963996	5.25893e-05	5.18413e-05
GJA1//ILMN_1727087//Homo sapiens gap junction protein, alpha 1, 43kDa (GJA1), mRNA.//2697//6q22.31c	1.1525	-0.542	0.6105		0.000475337	0.000121908	0.00425253
GLIPR2//ILMN_1652631//Homo sapiens GLI pathogenesis-related 2 (GLIPR2), mRNA.//152007//9p13.3a	-0.6035	-0.786	-1.3895		9.47084e-05	2.0897e-05	1.37702e-06
GLIS3//ILMN_2402600//Homo sapiens GLIS family zinc finger 3 (GLIS3), transcript variant 2, mRNA.//169792//9p24.2a	-0.2735	-0.9815	-1.255		0.000308793	1.15391e-06	2.25167e-06
GLRX//ILMN_1737308//Homo sapiens glutaredoxin (thioltransferase) (GLRX), mRNA.//2745//5q15d	-0.0035	-1.0805	-1.084		0.959493	3.29416e-05	0.000176126
GNG11//ILMN_1782419//Homo sapiens guanine nucleotide binding protein (G protein), gamma 11 (GNG11), mRNA.//2791//7q21.3a	0.616	-1.38	-0.764		2.64073e-05	9.61399e-07	1.49981e-07
GPR56//ILMN_2352097//Homo sapiens G protein-coupled receptor 56 (GPR56), transcript variant 2, mRNA.//9289//16q13d	-0.3415	-1.1985	-1.54		1.54926e-07	1.94272e-08	8.07236e-09
GREM1//ILMN_2124585//Homo sapiens gremlin 1, cysteine knot superfamily, homolog (Xenopus laevis) (GREM1), mRNA.//26585//15q13.3c-q13.3d	-1.0555	-1.478	-2.5335		0.000172218	0.000114423	1.88814e-06
HIBADH//ILMN_1804150//Homo sapiens 3-hydroxyisobutyrate dehydrogenase (HIBADH), mRNA.//11112//7p15.2a	0.209	-1.476	-1.267		0.00050023	1.13765e-09	4.40457e-07
HIPK2//ILMN_1687440//Homo sapiens homeodomain interacting protein kinase 2 (HIPK2), mRNA.//28996//7q34b	0.391	-1.1515	-0.7605		8.50306e-05	0.000160292	0.000823922
HIST1H2BD//ILMN_1651496//Homo sapiens histone cluster 1, H2bd (HIST1H2BD), transcript variant 2, mRNA.//3017//6p22.1d	0.075	-1.075	-1		0.185725	3.14632e-05	2.21144e-06
HNRNPA2B1//ILMN_3178792//Homo sapiens heterogeneous nuclear ribonucleoprotein A2/B1 (HNRNPA2B1), transcript variant B1, mRNA.//3181//7p15.2b	-0.1525	-1.4275	-1.58		0.00373043	9.33311e-07	6.54556e-08
HNRPLL//ILMN_1791575//Homo sapiens heterogeneous nuclear ribonucleoprotein L-like (HNRPLL), mRNA.//92906//2p22.1c	0.6795	0.412	1.0915		4.06346e-05	0.000121768	8.63048e-07
HOMER2//ILMN_1671486//Homo sapiens homer homolog 2 (Drosophila) (HOMER2), transcript variant 3, mRNA.//9455//15q25.2b	-1.075	0.669	-0.406		1.37586e-05	1.10031e-05	0.00111548
HOXC13//ILMN_1759676//Homo sapiens homeobox C13 (HOXC13), mRNA.//3229//12q13.13f	0.4155	1.2	1.6155		8.38483e-08	5.20798e-07	1.49671e-07
HOXC6//ILMN_1794492//Homo sapiens homeobox C6 (HOXC6), transcript variant 1, mRNA.//3223//12q13.13f	0.4195	1.0835	1.503		0.00358335	8.07266e-05	2.38478e-07
HPCAL1//ILMN_1764850//Homo sapiens hippocalcin-like 1 (HPCAL1), transcript variant 2, mRNA.//3241//2p25.1c	0.583	-1.0555	-0.4725		0.000228048	1.51053e-05	1.57561e-05
HSPBL2//ILMN_3236821//Homo sapiens heat shock 27kDa protein-like 2 pseudogene (HSPBL2), non-coding RNA.//653553//9q21.13a	-0.323	-0.771	-1.094		0.000906313	1.53801e-05	1.81884e-06
HTRA1//ILMN_1676563//Homo sapiens HtrA serine peptidase 1 (HTRA1), mRNA.//5654//10q26.13b	0.6085	-1.4575	-0.849		7.67695e-06	7.95448e-07	4.61726e-06
IER3//ILMN_1682717//Homo sapiens immediate early response 3 (IER3), mRNA.//8870//6p21.33b	-1.0375	0.415	-0.6225		0.000113295	0.00373031	1.70798e-07
IGF2BP3//ILMN_1807423//Homo sapiens insulin-like growth factor 2 mRNA binding protein 3 (IGF2BP3), mRNA.//10643//7p15.3b	0.0155	-1.1555	-1.14		0.475038	4.83435e-06	8.85624e-06
IGFBP7//ILMN_2062468//Homo sapiens insulin-like growth factor binding protein 7 (IGFBP7), mRNA.//3490//4q12e	1.7995	-0.3405	1.459		3.72178e-06	0.00605277	1.81446e-05
IGFN1//ILMN_1702740//Homo sapiens immunoglobulin-like and fibronectin type III domain containing 1 (IGFN1), mRNA.//91156//1q32.1b-q32.1c	-0.5125	-0.8115	-1.324		0.00202989	5.79001e-05	2.04898e-05
IL32//ILMN_2368530//Homo sapiens interleukin 32 (IL32), transcript variant 4, mRNA.//9235//16p13.3d	-1.526	0.488	-1.038		1.05181e-09	2.19003e-06	6.81066e-08
IL6//ILMN_1699651//Homo sapiens interleukin 6 (interferon, beta 2) (IL6), mRNA.//3569//7p15.3c	-1.525	-0.289	-1.814		7.8398e-07	0.000835272	1.1089e-06
IL8//ILMN_2184373//Homo sapiens interleukin 8 (IL8), mRNA.//3576//4q13.3d	-3.1725	1.0915	-2.081		1.38648e-07	3.18032e-05	1.14535e-06
INA//ILMN_1673704//Homo sapiens internexin neuronal intermediate filament protein, alpha (INA), mRNA.//9118//10q24.33a	0.1985	-1.409	-1.2105		0.00327272	9.58863e-06	1.37207e-05
INSIG1//ILMN_1793474//Homo sapiens insulin induced gene 1 (INSIG1), transcript variant 2, mRNA.//3638//7q36.3a	-0.686	-1.053	-1.739		2.39076e-05	6.08794e-06	5.85496e-07
KBTBD2//ILMN_1784540//Homo sapiens kelch repeat and BTB (POZ) domain containing 2 (KBTBD2), mRNA.//25948//7p14.3c	0.0095	-1.048	-1.0385		0.745413	6.63611e-07	4.53571e-06
KDELR2//ILMN_1724293//Homo sapiens KDEL (Lys-Asp-Glu-Leu) endoplasmic reticulum protein retention receptor 2 (KDELR2), transcript variant 1, mRNA.//11014//7p22.1b	0.118	-1.2375	-1.1195		0.000610551	2.65032e-07	7.49299e-07
KIAA0363//ILMN_1652246//PREDICTED: Homo sapiens KIAA0363 protein (KIAA0363), mRNA.//23148//7p13c	-0.0955	-1.6115	-1.707		0.0263676	1.83314e-06	7.54e-07
KIAA1644//ILMN_1728885//PREDICTED: Homo sapiens KIAA1644 protein (KIAA1644), mRNA.//85352//22q13.31a	-0.2715	-0.788	-1.0595		0.00630864	7.81891e-05	7.92322e-07
KLF2//ILMN_1735930//Homo sapiens Kruppel-like factor 2 (lung) (KLF2), mRNA.//10365//19p13.11f	0.0585	1.5125	1.571		0.153588	1.53333e-06	3.7452e-09
KRT81//ILMN_1801442//Homo sapiens keratin 81 (KRT81), mRNA.//3887//12q13.13d	0.268	1.289	1.557		0.000235275	4.57715e-07	3.67529e-11
KRT86//ILMN_2178226//Homo sapiens keratin 86 (KRT86), mRNA.//3892//12q13.13d	0.12	1.36	1.48		0.00159641	8.23277e-10	8.40385e-08
LFNG//ILMN_1663080//Homo sapiens LFNG O-fucosylpeptide 3-beta-N-acetylglucosaminyltransferase (LFNG), transcript variant 1, mRNA.//3955//7p22.2c	-0.4245	-0.8825	-1.307		0.00114336	4.83142e-05	4.42192e-07
LGALS3//ILMN_1803788//Homo sapiens lectin, galactoside-binding, soluble, 3 (galectin 3) (LGALS3), mRNA.//3958//14q22.3a	0.4455	0.6515	1.097		1.65221e-08	8.7629e-07	1.00955e-07
LIMA1//ILMN_1704369//Homo sapiens LIM domain and actin binding 1 (LIMA1), mRNA.//51474//12q13.13a	0.403	0.782	1.185		0.00823485	4.17966e-05	0.000163906
LMCD1//ILMN_1754969//Homo sapiens LIM and cysteine-rich domains 1 (LMCD1), mRNA.//29995//3p26.1a	-1.0525	0.06	-0.9925		3.73442e-08	0.075569	3.1554e-06
LSM5//ILMN_2116556//Homo sapiens LSM5 homolog, U6 small nuclear RNA associated (S. cerevisiae) (LSM5), mRNA.//23658//7p14.3c	0.025	-1.089	-1.064		0.734293	5.90856e-05	0.000222512
LYPD1//ILMN_1668863//Homo sapiens LY6/PLAUR domain containing 1 (LYPD1), transcript variant 1, mRNA.//116372//2q21.2b	1.112	-0.898	0.214		1.45604e-05	7.12429e-05	0.00399066
MAL//ILMN_2327860//Homo sapiens mal, T-cell differentiation protein (MAL), transcript variant d, mRNA.//4118//2q11.1c	-0.375	-0.978	-1.353		0.00189578	6.12284e-05	6.05182e-07
MAP1B//ILMN_2377900//Homo sapiens microtubule-associated protein 1B (MAP1B), transcript variant 2, mRNA.//4131//5q13.2b	-0.006	-1.046	-1.052		0.907824	2.59891e-06	4.49591e-05
MAP1LC3A//ILMN_1776188//Homo sapiens microtubule-associated protein 1 light chain 3 alpha (MAP1LC3A), transcript variant 2, mRNA.//84557//20q11.22a	-0.077	-1.1865	-1.2635		0.0641534	2.65468e-05	3.39783e-05
MGST1//ILMN_2355168//Homo sapiens microsomal glutathione S-transferase 1 (MGST1), transcript variant 1a, mRNA.//4257//12p12.3d	0.1265	-1.0225	-0.896		0.000143014	1.16858e-06	1.56592e-06
MLLT11//ILMN_1759097//Homo sapiens myeloid/lymphoid or mixed-lineage leukemia (trithorax homolog, Drosophila); translocated to, 11 (MLLT11), mRNA.//10962//1q21.2d	0.3095	-1.262	-0.9525		1.00349e-05	9.01803e-08	4.55626e-08
MPP5//ILMN_1750689//Homo sapiens membrane protein, palmitoylated 5 (MAGUK p55 subfamily member 5) (MPP5), mRNA.//64398//14q23.3b	0.3565	0.698	1.0545		0.00261818	0.000207477	2.4051e-08
MPP6//ILMN_1679995//Homo sapiens membrane protein, palmitoylated 6 (MAGUK p55 subfamily member 6) (MPP6), mRNA.//51678//7p15.3a	0.059	-1.1215	-1.0625		0.0823223	4.91739e-07	3.41969e-06
MRPL32//ILMN_1749432//Homo sapiens mitochondrial ribosomal protein L32 (MRPL32), nuclear gene encoding mitochondrial protein, mRNA.//64983//7p14.1a	0.064	-1.123	-1.059		0.00159768	6.22553e-07	5.72133e-07
MRPS17//ILMN_1804851//Homo sapiens mitochondrial ribosomal protein S17 (MRPS17), nuclear gene encoding mitochondrial protein, mRNA.//51373//7p11.2b	0.066	-1.4	-1.334		0.137165	2.19051e-06	2.04782e-06
MRPS24//ILMN_1802553//Homo sapiens mitochondrial ribosomal protein S24 (MRPS24), nuclear gene encoding mitochondrial protein, mRNA.//64951//7p13e	-0.33	-1.4455	-1.7755		0.000114463	4.48957e-07	5.11854e-09
MSLN//ILMN_2353161//Homo sapiens mesothelin (MSLN), transcript variant 2, mRNA.//10232//16p13.3f	0.085	0.9425	1.0275		0.452975	0.000158699	0.000343001
NDRG1//ILMN_1809931//Homo sapiens N-myc downstream regulated gene 1 (NDRG1), mRNA.//10397//8q24.22c	0.0775	-1.163	-1.0855		0.145271	1.00163e-07	1.36883e-05
NDUFA4//ILMN_1751258//Homo sapiens NADH dehydrogenase (ubiquinone) 1 alpha subcomplex, 4, 9kDa (NDUFA4), nuclear gene encoding mitochondrial protein, mRNA.//4697//7p21.3b	-0.108	-0.9325	-1.0405		0.0121658	4.68216e-06	1.21943e-07
NFE2L3//ILMN_2049766//Homo sapiens nuclear factor (erythroid-derived 2)-like 3 (NFE2L3), mRNA.//9603//7p15.2b	-0.2385	-0.8755	-1.114		0.00015534	9.53644e-06	1.92451e-06
NFKBIA//ILMN_1773154//Homo sapiens nuclear factor of kappa light polypeptide gene enhancer in B-cells inhibitor, alpha (NFKBIA), mRNA.//4792//14q13.2b	-1.073	0.4715	-0.6015		4.31899e-05	1.32558e-05	0.000434553
NFKBIZ//ILMN_1719695//Homo sapiens nuclear factor of kappa light polypeptide gene enhancer in B-cells inhibitor, zeta (NFKBIZ), transcript variant 2, mRNA.//64332//3q12.3a	-1.449	0.5495	-0.8995		8.60935e-07	0.000138089	1.08399e-05
NMT2//ILMN_1656378//Homo sapiens N-myristoyltransferase 2 (NMT2), mRNA.//9397//10p13c	-0.196	-0.834	-1.03		4.12915e-05	4.88756e-06	1.54161e-06
NPPB//ILMN_1763382//Homo sapiens natriuretic peptide precursor B (NPPB), mRNA.//4879//1p36.22a	0.6885	-1.806	-1.1175		4.99081e-05	9.57475e-06	5.01477e-05
NUDT1//ILMN_2330243//Homo sapiens nudix (nucleoside diphosphate linked moiety X)-type motif 1 (NUDT1), transcript variant 2A, mRNA.//4521//7p22.2c	0.0895	-1.0585	-0.969		0.0861127	1.31682e-05	1.43924e-07
NUDT11//ILMN_1717765//Homo sapiens nudix (nucleoside diphosphate linked moiety X)-type motif 11 (NUDT11), mRNA.//55190//Xp11.22c	-0.0415	1.1875	1.146		0.311091	1.29318e-05	1.23186e-05
NUPL2//ILMN_2115154//Homo sapiens nucleoporin like 2 (NUPL2), mRNA.//11097//7p15.3b	-0.186	-0.8765	-1.0625		0.0475518	0.000175469	7.47872e-08
OPTN//ILMN_2381899//Homo sapiens optineurin (OPTN), transcript variant 4, mRNA.//10133//10p13e	-0.575	-0.794	-1.369		7.13439e-05	1.06332e-05	3.61386e-07
PAM//ILMN_2313901//Homo sapiens peptidylglycine alpha-amidating monooxygenase (PAM), transcript variant 3, mRNA.//5066//5q21.1d	-0.2075	-1.0415	-1.249		0.0095925	2.01574e-05	2.34361e-09
PDPN//ILMN_1670490//Homo sapiens podoplanin (PDPN), transcript variant 4, mRNA.//10630//1p36.21c	-0.6645	-0.4925	-1.157		0.000450884	0.00100666	4.35965e-06
PHF14//ILMN_1653438//Homo sapiens PHD finger protein 14 (PHF14), transcript variant 1, mRNA.//9678//7p21.3b	-0.2975	-0.7715	-1.069		0.0243538	0.000213379	8.45525e-05
PLAC8//ILMN_1653026//Homo sapiens placenta-specific 8 (PLAC8), mRNA.//51316//4q21.22a	0.521	0.5765	1.0975		0.00232612	0.00163006	8.35621e-06
PLIN2//ILMN_2138765//Homo sapiens perilipin 2 (PLIN2), mRNA.//123//9p22.1b	-0.014	-1.1455	-1.1595		0.647139	4.22672e-06	3.81023e-07
PMEPA1//ILMN_1734276//Homo sapiens prostate transmembrane protein, androgen induced 1 (PMEPA1), transcript variant 2, mRNA.//56937//20q13.31a	-0.628	-0.992	-1.62		1.21618e-05	5.02018e-05	5.19738e-06
PMP22//ILMN_1785646//Homo sapiens peripheral myelin protein 22 (PMP22), transcript variant 2, mRNA.//5376//17p12a	0.8915	-1.0215	-0.13		3.80514e-05	3.88266e-05	0.00779315
PMS2L4//ILMN_3238751//Homo sapiens postmeiotic segregation increased 2-like 4 pseudogene (PMS2L4), non-coding RNA.//5382//7q11.22a	-0.211	-1.109	-1.32		0.00096149	2.11895e-06	1.4909e-06
POLD2//ILMN_3305304//Homo sapiens polymerase (DNA directed), delta 2, regulatory subunit 50kDa (POLD2), transcript variant 1, mRNA.//5425//7p13d	-0.1025	-1.3085	-1.411		0.0184418	3.79561e-06	6.71597e-07
POLR2J2//ILMN_3241970//Homo sapiens polymerase (RNA) II (DNA directed) polypeptide J2 (POLR2J2), mRNA.//246721//7q22.1f	-0.02	-1.0305	-1.0505		0.436516	6.16502e-06	1.48408e-06
PPIA//ILMN_1704529//Homo sapiens peptidylprolyl isomerase A (cyclophilin A) (PPIA), mRNA.//5478//7p13c	-0.2605	-0.8815	-1.142		0.000292899	7.939e-08	1.1295e-06
PPIAL4A//ILMN_3236259//Homo sapiens peptidylprolyl isomerase A (cyclophilin A)-like 4A (PPIAL4A), mRNA.//164022//1q21.1d	0.075	-1.059	-0.984		0.232675	4.98576e-05	1.16045e-05
PSPH//ILMN_1776105//Homo sapiens phosphoserine phosphatase (PSPH), mRNA.//5723//7p11.2b	0.1765	-1.031	-0.8545		0.130966	0.000389709	7.75764e-06
PTPRE//ILMN_2383611//Homo sapiens protein tyrosine phosphatase, receptor type, E (PTPRE), transcript variant 2, mRNA.//5791//10q26.2c-q26.2d	-0.504	-0.597	-1.101		3.66102e-05	1.04601e-05	4.67061e-06
PURB//ILMN_1750079//Homo sapiens purine-rich element binding protein B (PURB), mRNA.//5814//7p13c	-0.14	-1.1795	-1.3195		0.00160827	3.75693e-07	4.84225e-07
RAC1//ILMN_2359789//Homo sapiens ras-related C3 botulinum toxin substrate 1 (rho family, small GTP binding protein Rac1) (RAC1), transcript variant Rac1, mRNA.//5879//7p22.1b	-0.1075	-1.117	-1.2245		0.0136711	8.30721e-07	3.66896e-07
RALA//ILMN_1755364//Homo sapiens v-ral simian leukemia viral oncogene homolog A (ras related) (RALA), mRNA.//5898//7p14.1d	-0.248	-1.1755	-1.4235		0.000652338	9.58802e-08	8.04888e-07
RHBDD2//ILMN_2406410//Homo sapiens rhomboid domain containing 2 (RHBDD2), transcript variant 1, mRNA.//57414//7q11.23e	-0.0715	-1.045	-1.1165		0.143827	4.62583e-06	4.1697e-06
RNF216//ILMN_1729980//Homo sapiens ring finger protein 216 (RNF216), transcript variant 1, mRNA.//54476//7p22.1c	-0.013	-1.047	-1.06		0.559733	2.47572e-06	5.93206e-07
RP9//ILMN_1687922//Homo sapiens retinitis pigmentosa 9 (autosomal dominant) (RP9), mRNA.//6100//7p14.3b	0.0465	-1.034	-0.9875		0.134536	3.10323e-07	8.82272e-07
RPA3//ILMN_1716895//Homo sapiens replication protein A3, 14kDa (RPA3), mRNA.//6119//7p21.3e	0.1045	-1.423	-1.3185		0.0670819	3.14536e-06	9.15616e-06
S100A4//ILMN_1688780//Homo sapiens S100 calcium binding protein A4 (S100A4), transcript variant 2, mRNA.//6275//1q21.3c	-0.2665	1.1745	0.908		0.00315239	9.70374e-06	7.94782e-05
SCARNA18//ILMN_3241373//Homo sapiens small Cajal body-specific RNA 18 (SCARNA18), guide RNA.//677765//5q14.2c	-0.365	-0.68	-1.045		0.0220766	0.000461566	0.000842515
SCRN1//ILMN_1756439//Homo sapiens secernin 1 (SCRN1), mRNA.//9805//7p15.1b	-0.093	-1.4175	-1.5105		0.0385422	1.49431e-06	1.27749e-06
SEC61G//ILMN_2367020//Homo sapiens Sec61 gamma subunit (SEC61G), transcript variant 1, mRNA.//23480//7p11.2c	0.063	-1.2895	-1.2265		0.0609631	6.01381e-05	5.96488e-05
SERPINE2//ILMN_1655595//Homo sapiens serpin peptidase inhibitor, clade E (nexin, plasminogen activator inhibitor type 1), member 2 (SERPINE2), mRNA.//5270//2q36.1d	0.6165	0.983	1.5995		0.000139138	1.22857e-05	8.36861e-06
SFRP1//ILMN_2149164//Homo sapiens secreted frizzled-related protein 1 (SFRP1), mRNA.//6422//8p11.21b	0.805	0.5725	1.3775		8.73349e-05	0.000365803	3.42583e-08
SLC12A8//ILMN_1762529//Homo sapiens solute carrier family 12 (potassium/chloride transporters), member 8 (SLC12A8), mRNA.//84561//3q21.2b	-0.0325	-1.4035	-1.436		0.70486	5.71424e-05	0.000116099
SLC16A9//ILMN_1732410//Homo sapiens solute carrier family 16, member 9 (monocarboxylic acid transporter 9) (SLC16A9), mRNA.//220963//10q21.1f	-0.271	1.2915	1.0205		0.0106488	3.28771e-07	7.8063e-05
SLC29A4//ILMN_1801377//Homo sapiens solute carrier family 29 (nucleoside transporters), member 4 (SLC29A4), mRNA.//222962//7p22.1c	0.152	-1.3615	-1.2095		0.00924278	2.85258e-06	4.02923e-06
SLC38A1//ILMN_1769911//Homo sapiens solute carrier family 38, member 1 (SLC38A1), transcript variant 1, mRNA.//81539//12q13.11a	-0.0545	-1.0755	-1.13		0.0553286	4.59685e-06	5.27771e-06
SNORA12//ILMN_3238435//Homo sapiens small nucleolar RNA, H/ACA box 12 (SNORA12), small nucleolar RNA.//677800//10q24.2c	0.148	-1.268	-1.12		0.0211347	5.68517e-06	3.167e-05
SNORA70//ILMN_1730773//Homo sapiens small nucleolar RNA, H/ACA box 70 (SNORA70), small nucleolar RNA.//26778//Xq28g	0.187	0.907	1.094		0.00412586	2.31689e-09	4.10067e-06
SOX18//ILMN_1812968//Homo sapiens SRY (sex determining region Y)-box 18 (SOX18), mRNA.//54345//20q13.33e	0.638	0.3655	1.0035		2.5125e-05	0.000230483	4.41516e-07
SRGN//ILMN_2169152//Homo sapiens serglycin (SRGN), mRNA.//5552//10q21.3e	-0.9575	3.5885	2.631		1.6285e-05	9.42217e-07	3.81585e-06
STC1//ILMN_1758164//Homo sapiens stanniocalcin 1 (STC1), mRNA.//6781//8p21.2d	-0.0165	-1.367	-1.3835		0.799232	4.71296e-05	2.63763e-05
STC2//ILMN_1691884//Homo sapiens stanniocalcin 2 (STC2), mRNA.//8614//5q35.2a	-0.4535	-1.3535	-1.807		0.000216661	3.4566e-08	7.54801e-07
STMN3//ILMN_3244117//Homo sapiens stathmin-like 3 (STMN3), mRNA.//50861//20q13.33e	-0.094	-1.1745	-1.2685		0.0126886	6.92238e-07	2.51436e-10
SUMF2//ILMN_2345872//Homo sapiens sulfatase modifying factor 2 (SUMF2), transcript variant 4, mRNA.//25870//7p11.2b	0.2055	-1.757	-1.5515		0.0715763	3.03034e-05	7.58857e-07
TAGLN//ILMN_2400935//Homo sapiens transgelin (TAGLN), transcript variant 2, mRNA.//6876//11q23.3b	-0.198	1.641	1.443		0.0283335	1.31261e-06	6.74054e-06
TAX1BP1//ILMN_1793118//Homo sapiens Tax1 (human T-cell leukemia virus type I) binding protein 1 (TAX1BP1), transcript variant 2, mRNA.//8887//7p15.2a	0.177	-1.387	-1.21		0.00273857	5.25301e-06	4.24756e-06
TBRG4//ILMN_1783728//Homo sapiens transforming growth factor beta regulator 4 (TBRG4), transcript variant 3, mRNA.//9238//7p13c	-0.0615	-1.1565	-1.218		0.00510323	2.44607e-08	3.69805e-09
TCEA3//ILMN_1726928//Homo sapiens transcription elongation factor A (SII), 3 (TCEA3), mRNA.//6920//1p36.12a	-0.168	-1.729	-1.897		0.0172001	2.24822e-06	1.28696e-10
TGM2//ILMN_1705750//Homo sapiens transglutaminase 2 (C polypeptide, protein-glutamine-gamma-glutamyltransferase) (TGM2), transcript variant 1, mRNA.//7052//20q11.23c	-0.3315	1.3955	1.064		0.00223884	7.329e-07	3.18098e-05
TMED4//ILMN_1804148//Homo sapiens transmembrane emp24 protein transport domain containing 4 (TMED4), mRNA.//222068//7p13d	0.1325	-1.044	-0.9115		0.0111492	9.8384e-06	3.29089e-05
TMSB15A//ILMN_1681737//Homo sapiens thymosin beta 15a (TMSB15A), mRNA.//11013//Xq22.1e	0.1925	0.9445	1.137		0.0762167	4.87458e-05	0.000214762
TNIP1//ILMN_1703650//Homo sapiens TNFAIP3 interacting protein 1 (TNIP1), mRNA.//10318//5q33.1d	-1.1025	-0.0755	-1.178		3.98476e-08	0.00204436	2.74186e-09
TNS3//ILMN_1667893//Homo sapiens tensin 3 (TNS3), mRNA.//64759//7p12.3c	0.0185	-1.456	-1.4375		0.636975	5.28284e-07	4.29573e-06
TOMM7//ILMN_1674069//Homo sapiens translocase of outer mitochondrial membrane 7 homolog (yeast) (TOMM7), nuclear gene encoding mitochondrial protein, mRNA.//54543//7p15.3b	0.094	-1.384	-1.29		0.106745	1.37294e-05	6.56042e-06
TUBA4A//ILMN_1784300//Homo sapiens tubulin, alpha 4a (TUBA4A), mRNA.//7277//2q35f	-0.4715	-1.202	-1.6735		0.00077535	3.20157e-05	4.51725e-06
TYSND1//ILMN_1775677//Homo sapiens trypsin domain containing 1 (TYSND1), transcript variant 2, mRNA.//219743//10q22.1a	0.078	-1.227	-1.149		0.113072	5.38523e-06	4.51721e-06
UGCG//ILMN_1736939//Homo sapiens UDP-glucose ceramide glucosyltransferase (UGCG), mRNA.//7357//9q31.3b	-0.4105	-0.7895	-1.2		6.45702e-06	1.68009e-06	1.12952e-07
UPP1//ILMN_1798256//Homo sapiens uridine phosphorylase 1 (UPP1), transcript variant 1, mRNA.//7378//7p12.3b	0.3	-1.612	-1.312		0.00131987	9.32679e-06	2.87147e-05
URG4//ILMN_2386818//Homo sapiens up-regulated gene 4 (URG4), nuclear gene encoding mitochondrial protein, transcript variant 2, mRNA.//55665//7p13e	-0.115	-1.124	-1.239		0.0994806	1.04831e-05	1.74202e-05
USP42//ILMN_2115696//Homo sapiens ubiquitin specific peptidase 42 (USP42), mRNA.//84132//7p22.1b	-0.01	-1.1135	-1.1235		0.656346	2.955e-05	2.08215e-05
VCAN//ILMN_1687301//Homo sapiens versican (VCAN), mRNA.//1462//5q14.3a	0.0615	-1.671	-1.6095		0.326698	1.2919e-06	2.78344e-06
VGF//ILMN_1757497//Homo sapiens VGF nerve growth factor inducible (VGF), mRNA.//7425//7q22.1d	-0.0235	-1.353	-1.3765		0.440359	1.11656e-06	1.78677e-08
VGLL2//ILMN_1762714//Homo sapiens vestigial like 2 (Drosophila) (VGLL2), transcript variant 2, mRNA.//245806//6q22.2a	0.4885	-1.6	-1.1115		0.000917531	4.99575e-08	3.16736e-05
WWC1//ILMN_1658619//Homo sapiens WW and C2 domain containing 1 (WWC1), mRNA.//23286//5q35.1a	-0.746	-0.7385	-1.4845		3.63092e-05	4.10609e-06	1.27161e-06
XAGE1//ILMN_2343774//Homo sapiens X antigen family, member 1 (XAGE1), transcript variant 2, mRNA.//9503//Xp11.22b	0.758	-4.2125	-3.4545		3.93636e-05	1.32201e-09	8.54959e-08
XAGE1A//ILMN_3305152//Homo sapiens X antigen family, member 1A (XAGE1A), transcript variant 3, mRNA.//653219//	0.612	-4.277	-3.665		0.000157484	2.5902e-08	7.02701e-08
XAGE1B//ILMN_1691494//Homo sapiens X antigen family, member 1B (XAGE1B), transcript variant 1, mRNA.//653220//Xp11.22b	0.7885	-4.7855	-3.997		3.16168e-06	5.83129e-08	8.42768e-08
XAGE1C//ILMN_3299047//Homo sapiens X antigen family, member 1C (XAGE1C), transcript variant 2, mRNA.//653048//Xp11.22b	0.651	-3.1145	-2.4635		0.00235976	1.07365e-06	2.22244e-05
ZDHHC11//ILMN_1694514//Homo sapiens zinc finger, DHHC-type containing 11 (ZDHHC11), mRNA.//79844//5p15.33e-p15.33d	-0.319	1.192	0.873		0.00536629	8.18217e-05	0.000591531
ZDHHC4//ILMN_3307025//Homo sapiens zinc finger, DHHC-type containing 4 (ZDHHC4), transcript variant 3, mRNA.//55146//7p22.1a	-0.048	-1.052	-1.1		0.0192558	2.73225e-07	2.49007e-07
ZNHIT1//ILMN_1741491//Homo sapiens zinc finger, HIT type 1 (ZNHIT1), mRNA.//10467//7q22.1d	-0.085	-0.926	-1.011		0.12494	1.70195e-06	2.57338e-05
