# Supplementary material for: nc886, a non-coding RNA and suppressor of PKR, exerts an oncogenic function in thyroid cancer
Source: Oncotarget. 2016 Sep 6;7(46):75000–12. doi: 10.18632/oncotarget.11852 (PMC5342718; doi:10.18632/oncotarget.11852)
Supplement: Supplementary file 3 [file oncotarget-07-75000-s003.xlsx]

## Sheet: Table S2
Table S2. Z-scores of 615 TF targets
TFT signature	number of genes	Z-score
		PKR KO	nc886 KO	double KO
AAANWWTGC_UNKNOWN	190	0.533872	0.114825	0.412731
AAAYRNCTG_UNKNOWN	360	0.709338	0.534263	0.908421
AAAYWAACM_V$HFH4_01	245	-1.63715	-0.174145	-1.10374
AACTTT_UNKNOWN	1817	1.5434	-0.0770373	0.822133
AACWWCAANK_UNKNOWN	136	1.43019	-0.460099	0.398348
AACYNNNNTTCCS_UNKNOWN	90	-2.05964	1.4611	0.166706
AAGWWRNYGGC_UNKNOWN	115	0.742355	1.92965	2.21839
ACAWNRNSRCGG_UNKNOWN	60	0.340082	2.79526	2.79591
ACAWYAAAG_UNKNOWN	99	-0.364152	2.45216	2.06998
ACCTGTTG_UNKNOWN	150	2.2112	0.0997554	1.37041
ACTAYRNNNCCCR_UNKNOWN	434	0.731136	0.261204	0.666815
ACTWSNACTNY_UNKNOWN	102	-0.638231	0.90763	0.473468
AGCYRWTTC_UNKNOWN	119	0.928033	-1.09185	-0.474343
ARGGGTTAA_UNKNOWN	119	1.9202	-0.0612704	1.04878
ATCMNTCCGY_UNKNOWN	48	0.0715703	0.256746	0.280491
ATGGYGGA_UNKNOWN	97	0.682592	1.92048	2.17968
CACGTG_V$MYC_Q2	991	1.16613	2.46708	2.96666
CAGCTG_V$AP4_Q5	1454	-0.49846	-3.20112	-3.26114
CAGGTA_V$AREB6_01	755	-0.0860049	-0.386553	-0.407707
CAGGTG_V$E12_Q6	2403	0.271884	-2.70181	-2.35356
CAGNWMCNNNGAC_UNKNOWN	83	0.485946	-3.31059	-2.7949
CAGNYGKNAAA_UNKNOWN	74	0.125408	0.592625	0.622174
CATRRAGC_UNKNOWN	133	-1.84198	1.46229	0.293302
CATTGTYY_V$SOX9_B1	345	-0.141322	-1.04941	-1.05824
CCAATNNSNNNGCG_UNKNOWN	57	1.53186	-0.298946	0.611984
CCANNAGRKGGC_UNKNOWN	115	-1.72466	-2.0907	-2.94049
CCAWNWWNNNGGC_UNKNOWN	80	0.881134	4.17561	4.38644
CCAWWNAAGG_V$SRF_Q4	85	1.31589	5.20118	5.59687
CCAWYNNGAAR_UNKNOWN	132	-1.53019	1.5005	0.509012
CCCNNGGGAR_V$OLF1_01	311	-2.19271	0.688151	-0.626787
CCCNNNNNNAAGWT_UNKNOWN	97	-1.00038	1.78208	1.08287
CCGNMNNTNACG_UNKNOWN	72	1.31294	-1.78691	-0.901788
CCTNTMAGA_UNKNOWN	125	-2.48832	0.0656437	-1.37435
CGGAARNGGCNG_UNKNOWN	49	-0.55131	1.74488	1.30264
CGTSACG_V$PAX3_B	142	1.82577	1.02035	2.00138
CRGAARNNNNCGA_UNKNOWN	47	-0.271789	1.45943	1.20067
CTAWWWATA_V$RSRFC4_Q2	347	0.441905	-3.24428	-2.75641
CTCNANGTGNY_UNKNOWN	86	-0.506291	-0.654266	-0.901985
CTGCAGY_UNKNOWN	739	0.0377251	-0.762661	-0.684775
CTGRYYYNATT_UNKNOWN	72	-0.858308	1.73727	1.12275
CTGYNNCTYTAA_UNKNOWN	80	0.512268	-0.0981496	0.203786
CTTTAAR_UNKNOWN	943	-1.92584	-0.293024	-1.38762
CTTTGA_V$LEF1_Q2	1172	1.45438	-1.21057	-0.28411
CTTTGT_V$LEF1_Q2	1896	-0.17461	-1.51979	-1.51434
CYTAGCAAY_UNKNOWN	143	2.94543	-0.805611	0.952597
GAANYNYGACNY_UNKNOWN	74	0.0275397	-0.173877	-0.14708
GATAAGR_V$GATA_C	283	0.0629591	-2.27958	-2.07945
GATGKMRGCG_UNKNOWN	65	-0.423625	0.77628	0.475153
GATTGGY_V$NFY_Q6_01	1115	1.44329	1.95618	2.64984
GCANCTGNY_V$MYOD_Q6	896	0.624344	-3.64177	-3.02291
GCCATNTTG_V$YY1_Q6	400	0.377101	3.95005	3.89124
GCCNNNWTAAR_UNKNOWN	144	0.941976	-0.732678	-0.136735
GCGNNANTTCC_UNKNOWN	117	0.786757	-2.64278	-1.99917
GCGSCMNTTT_UNKNOWN	64	-0.153701	2.9756	2.67679
GCTNWTTGK_UNKNOWN	294	0.870802	-0.925612	-0.353906
GGAANCGGAANY_UNKNOWN	99	0.857328	1.40648	1.80155
GGAMTNNNNNTCCY_UNKNOWN	114	0.768466	1.82157	2.13581
GGARNTKYCCA_UNKNOWN	77	-0.361128	-0.940871	-1.08031
GGATTA_V$PITX2_Q2	570	-0.133918	-0.574743	-0.609866
GGCKCATGS_UNKNOWN	65	-0.827401	1.6078	1.0131
GGCNKCCATNK_UNKNOWN	113	1.76122	0.499794	1.48523
GGCNNMSMYNTTG_UNKNOWN	71	-1.57718	1.15146	0.15782
GGCNRNWCTTYS_UNKNOWN	78	-0.502769	-2.66668	-2.76795
GGGAGGRR_V$MAZ_Q6	2185	-0.33163	-1.62415	-1.69938
GGGCGGR_V$SP1_Q6	2843	1.52891	-3.05316	-1.95471
GGGNNTTTCC_V$NFKB_Q6_01	131	-5.40302	-1.55943	-4.57488
GGGNRMNNYCAT_UNKNOWN	81	0.517708	1.86108	2.03023
GGGTGGRR_V$PAX4_03	1248	-0.583638	-2.46146	-2.62433
GGGYGTGNY_UNKNOWN	642	1.38302	-1.79635	-0.873436
GKCGCNNNNNNNTGAYG_UNKNOWN	58	2.35621	-0.198305	1.17822
GTCNYYATGR_UNKNOWN	106	0.52603	-1.58731	-1.16677
GTGACGY_V$E4F1_Q6	630	-0.884307	0.239545	-0.288689
GTGGGTGK_UNKNOWN	285	-0.0847684	0.132674	0.0752981
GTTGNYNNRGNAAC_UNKNOWN	103	-0.301685	-1.23042	-1.31751
GTTNYYNNGGTNA_UNKNOWN	83	1.16257	-1.32364	-0.561878
GTTRYCATRR_UNKNOWN	162	0.05771	-2.36733	-2.16281
KCCGNSWTTT_UNKNOWN	98	0.226218	0.607192	0.698076
KMCATNNWGGA_UNKNOWN	80	2.6072	0.193989	1.68863
KRCTCNNNNMANAGC_UNKNOWN	64	0.57425	-2.36861	-1.8672
KTGGYRSGAA_UNKNOWN	69	2.24334	-0.395569	0.930489
MCAATNNNNNGCG_UNKNOWN	76	0.274514	0.466472	0.590901
MGGAAGTG_V$GABP_B	720	2.93838	0.968503	2.59839
MYAATNNNNNNNGGC_UNKNOWN	104	0.800791	0.0730872	0.531695
RAAGNYNNCTTY_UNKNOWN	140	-1.99016	0.0629774	-1.0894
RACCACAR_V$AML_Q6	253	-0.695947	-0.9059	-1.24243
RACTNNRTTTNC_UNKNOWN	115	-1.13056	-0.993023	-1.57409
RCGCANGCGY_V$NRF1_Q6	869	-0.636767	3.05488	2.46926
RGAANNTTC_V$HSF1_01	424	-1.30537	0.046805	-0.712246
RGAGGAARY_V$PU1_Q6	479	-1.3993	-0.445465	-1.22424
RGTTAMWNATT_V$HNF1_01	72	-0.312461	1.13131	0.86853
RNCTGNYNRNCTGNY_UNKNOWN	79	0.908054	0.397938	0.895174
RNGTGGGC_UNKNOWN	749	0.233094	-0.769254	-0.579474
RNTCANNRNNYNATTW_UNKNOWN	61	0.26719	-1.28504	-1.0409
RRAGTTGT_UNKNOWN	243	-2.08674	1.60027	0.280426
RRCCGTTA_UNKNOWN	82	0.984097	-2.08284	-1.36893
RTAAACA_V$FREAC2_01	878	-0.605375	-1.90334	-2.114
RTTTNNNYTGGM_UNKNOWN	148	0.765588	-0.0748677	0.370732
RYAAAKNNNNNNTTGW_UNKNOWN	83	-0.765187	-2.69259	-2.94632
RYCACNNRNNRNCAG_UNKNOWN	70	0.596249	-2.96779	-2.41306
RYTAAWNNNTGAY_UNKNOWN	62	0.14438	-0.692946	-0.559975
RYTGCNNRGNAAC_V$MIF1_01	83	0.507794	-1.11642	-0.742975
RYTGCNWTGGNR_UNKNOWN	109	0.736606	-1.92733	-1.36061
RYTTCCTG_V$ETS2_B	1050	-1.79297	-0.960003	-1.92926
SCGGAAGY_V$ELK1_02	1136	1.56798	-0.334267	0.593995
SGCGSSAAA_V$E2F1DP2_01	159	1.04631	0.341827	0.919091
SMTTTTGT_UNKNOWN	384	-1.14285	-0.207647	-0.852378
SNACANNNYSYAGA_UNKNOWN	87	-1.12717	-1.08476	-1.65947
STTTCRNTTT_V$IRF_Q6	182	-2.005	-1.02197	-2.10905
SYATTGTG_UNKNOWN	216	1.40431	1.81962	2.50467
TAANNYSGCG_UNKNOWN	76	-1.39468	3.32016	2.27681
TAATTA_V$CHX10_01	777	2.13155	-0.472158	0.79502
TAAWWATAG_V$RSRFC4_Q2	159	0.389176	-2.68939	-2.27068
TAAYNRNNTCC_UNKNOWN	168	-1.9779	-1.11716	-2.18243
TATAAA_V$TATA_01	1260	-0.889608	1.98105	1.32432
TCANNTGAY_V$SREBP1_01	458	-1.73088	-0.42032	-1.39048
TCCATTKW_UNKNOWN	229	1.58889	-0.527663	0.431025
TCCCRNNRTGC_UNKNOWN	203	1.52843	0.225601	1.09345
TGACAGNY_V$MEIS1_01	786	-0.157189	0.130692	0.0331226
TGACATY_UNKNOWN	649	1.67311	-0.719045	0.297361
TGACCTTG_V$SF1_Q6	237	0.395814	-0.565591	-0.299182
TGACCTY_V$ERR1_Q2	991	-2.49533	-2.15246	-3.44015
TGACGTCA_V$ATF3_Q6	225	-1.75733	-0.649949	-1.62146
TGANNYRGCA_V$TCF11MAFG_01	287	-1.22262	-3.38324	-3.85067
TGANTCA_V$AP1_C	1087	1.54491	-2.27811	-1.22335
TGASTMAGC_V$NFE2_01	185	-0.624167	-1.8083	-2.04018
TGATTTRY_V$GFI1_01	277	1.47399	-3.76366	-2.64032
TGAYRTCA_V$ATF3_Q6	522	-1.31437	-1.32374	-1.9881
TGCCAAR_V$NF1_Q6	691	0.187053	0.823071	0.87366
TGCGCANK_UNKNOWN	517	1.13889	-0.915633	-0.194003
TGCTGAY_UNKNOWN	520	1.32318	-1.06804	-0.227048
TGGAAA_V$NFAT_Q4_01	1828	0.258834	-1.06705	-0.843076
TGGNNNNNNKCCAR_UNKNOWN	408	0.168948	-1.4675	-1.26762
TGTTTGY_V$HNF3_Q6	710	-1.05852	-0.266445	-0.861888
TGTYNNNNNRGCARM_UNKNOWN	84	-3.00612	-1.2389	-2.88889
TMTCGCGANR_UNKNOWN	151	1.72173	1.97981	2.83343
TNCATNTCCYR_UNKNOWN	129	-1.78566	-0.820347	-1.79478
TTANTCA_UNKNOWN	904	-1.67844	0.651908	-0.362151
TTANWNANTGGM_UNKNOWN	61	-0.679517	1.01677	0.55042
TTAYRTAA_V$E4BP4_01	252	0.0568598	-2.0416	-1.85954
TTCNRGNNNNTTC_V$HSF_Q6	149	0.0563982	0.558894	0.552779
TTCYNRGAA_V$STAT5B_01	320	-1.86797	-1.79282	-2.74406
TTCYRGAA_UNKNOWN	316	0.876822	-0.321765	0.206531
TTGCWCAAY_V$CEBPB_02	62	-5.04385	-1.65768	-4.45442
TTGTTT_V$FOXO4_01	1988	1.83847	-0.246224	0.834821
TTTNNANAGCYR_UNKNOWN	131	-0.313624	-1.16366	-1.25998
V$AFP1_Q6	255	1.23453	0.187599	0.886619
V$AHR_01	63	1.78609	-0.683365	0.390896
V$AHR_Q5	207	0.717842	-1.2324	-0.734007
V$AHRARNT_01	134	0.555332	0.382866	0.680283
V$AHRARNT_02	15	0.0241632	1.56057	1.4629
V$ALPHACP1_01	255	0.691897	-0.445011	-0.0122555
V$ALX4_01	16	0.179996	0.7869	0.83571
V$AMEF2_Q6	250	0.0873492	-1.51712	-1.35949
V$AML_Q6	261	-1.74517	-0.655681	-1.61527
V$AML1_01	252	1.69701	-0.0629705	0.926838
V$AML1_Q6	252	1.69701	-0.0629705	0.926838
V$AP1_01	255	-0.453845	-1.51975	-1.67395
V$AP1_C	265	3.77913	-1.7485	0.558678
V$AP1_Q2	255	0.466557	-1.06614	-0.719055
V$AP1_Q2_01	267	1.91375	-1.30014	-0.104914
V$AP1_Q4	261	0.102909	-2.63436	-2.38938
V$AP1_Q4_01	254	2.61871	-1.2301	0.372087
V$AP1_Q6	249	2.28386	-2.7749	-1.26055
V$AP1_Q6_01	259	1.66065	-1.99224	-0.89059
V$AP1FJ_Q2	260	-0.739395	-2.60993	-2.8514
V$AP2_Q3	245	-0.24262	-1.04379	-1.1104
V$AP2_Q6	250	2.25963	-1.7184	-0.288688
V$AP2_Q6_01	257	0.278109	-0.797171	-0.579095
V$AP2ALPHA_01	233	-0.542018	-0.912421	-1.16101
V$AP2GAMMA_01	240	0.464909	-0.352887	-0.0580171
V$AP2REP_01	171	0.506958	1.30168	1.50199
V$AP3_Q6	235	-0.854332	-1.57913	-1.96197
V$AP4_01	250	0.273819	-1.81756	-1.53021
V$AP4_Q5	260	-1.13646	-3.19514	-3.62616
V$AP4_Q6	217	-0.403279	-3.55492	-3.53958
V$AP4_Q6_01	240	-0.881122	-3.68099	-3.93063
V$AR_01	152	0.329638	-0.483922	-0.255966
V$AR_02	38	0.441532	0.60749	0.822969
V$AR_03	57	-0.0665629	1.44937	1.31171
V$AR_Q2	121	0.840239	0.232697	0.70423
V$AR_Q6	244	1.92177	-1.09582	0.0908602
V$AREB6_01	259	-0.0571453	-0.782098	-0.759978
V$AREB6_02	245	-1.15189	0.159355	-0.520699
V$AREB6_03	252	1.12828	-1.31316	-0.573201
V$AREB6_04	245	-1.77979	0.844746	-0.243187
V$ARNT_01	252	0.21849	1.75173	1.75609
V$ARNT_02	238	0.458236	0.888337	1.0925
V$ARP1_01	160	0.121087	-0.0417255	0.033694
V$ATF_01	251	-1.58856	0.902574	-0.083264
V$ATF_B	182	-3.72497	0.558648	-1.6354
V$ATF1_Q6	226	-2.73337	-0.999628	-2.51037
V$ATF3_Q6	241	-0.952826	-0.795278	-1.28986
V$ATF4_Q2	250	-1.38379	0.353676	-0.471958
V$ATF6_01	122	-1.46082	-2.02923	-2.7287
V$BACH1_01	255	1.19657	-2.65424	-1.77518
V$BACH2_01	263	-0.0404027	-0.662414	-0.641897
V$BRN2_01	234	0.528732	0.449296	0.723968
V$CACBINDINGPROTEIN_Q6	231	-0.472149	-1.37652	-1.55227
V$CACCCBINDINGFACTOR_Q6	257	-0.371164	-0.297538	-0.49132
V$CART1_01	216	0.366257	0.245347	0.439892
V$CDC5_01	248	-1.36254	-2.26583	-2.89385
V$CDP_01	87	-0.549022	1.22918	0.827086
V$CDP_02	107	0.932193	-1.02437	-0.413623
V$CDPCR1_01	120	0.65866	-0.364428	0.0413207
V$CDPCR3_01	55	0.566616	1.83703	2.03304
V$CDPCR3HD_01	223	1.96643	-1.81829	-0.553462
V$CDX2_Q5	249	1.07727	-1.48618	-0.757773
V$CEBP_01	263	-1.62982	-0.455553	-1.36713
V$CEBP_C	193	-2.11668	1.25021	-0.0639057
V$CEBP_Q2	221	-0.864399	-2.1504	-2.49829
V$CEBP_Q2_01	261	-2.26904	-0.0451083	-1.3543
V$CEBP_Q3	243	-1.2297	1.36637	0.557302
V$CEBPA_01	233	0.346454	-1.98706	-1.64533
V$CEBPB_01	256	-2.45188	0.474006	-0.976257
V$CEBPB_02	252	0.329915	-2.95363	-2.55231
V$CEBPDELTA_Q6	233	-1.23963	-2.82577	-3.34289
V$CEBPGAMMA_Q6	244	0.256986	-1.73666	-1.46678
V$CETS1P54_01	242	1.85759	0.154474	1.21246
V$CHOP_01	234	-0.707114	-1.16982	-1.49264
V$CHX10_01	214	0.354449	-0.0552116	0.154574
V$CIZ_01	234	-0.392418	-1.58116	-1.69519
V$CMYB_01	244	-1.17834	1.80414	0.992421
V$COMP1_01	112	-1.32027	0.780562	-0.0355291
V$COREBINDINGFACTOR_Q6	265	-0.684109	-1.01428	-1.33497
V$COUP_01	252	1.39162	0.110574	0.904676
V$COUP_DR1_Q6	233	-1.56045	0.0113418	-0.893011
V$CP2_01	250	-2.99237	-3.09066	-4.60345
V$CP2_02	249	0.767777	0.599183	0.998714
V$CREB_01	255	-2.04633	-0.555688	-1.69992
V$CREB_02	248	-0.0433514	0.72961	0.65382
V$CREB_Q2	254	-3.91686	0.682788	-1.63207
V$CREB_Q2_01	212	-1.18887	1.62174	0.817857
V$CREB_Q3	244	-1.0278	1.90396	1.17645
V$CREB_Q4	258	-2.28789	-0.543465	-1.82944
V$CREB_Q4_01	206	-1.95212	-0.148522	-1.26649
V$CREBP1_01	172	-1.04457	-2.30928	-2.74412
V$CREBP1_Q2	246	-1.14126	-0.127229	-0.780876
V$CREBP1CJUN_01	253	-2.22226	0.41659	-0.901002
V$CREL_01	252	-4.78258	-1.48031	-4.14323
V$CRX_Q4	260	0.0504439	-0.840892	-0.752536
V$DBP_Q6	244	-2.19844	-0.931507	-2.13448
V$DR1_Q3	240	1.19579	-1.94494	-1.11873
V$DR3_Q4	139	-2.07463	-0.882327	-2.02103
V$DR4_Q2	254	-4.40145	-0.822164	-3.30685
V$E12_Q6	255	1.00377	-1.87646	-1.16034
V$E2A_Q2	229	1.69089	-2.10394	-0.978538
V$E2F_01	66	0.210615	1.53623	1.55268
V$E2F_02	225	1.67405	1.29247	2.16647
V$E2F_03	232	3.24772	1.33824	3.11868
V$E2F_Q2	171	3.64389	-1.46256	0.745959
V$E2F_Q3	217	2.38714	2.33328	3.54662
V$E2F_Q3_01	225	2.11866	1.06827	2.21701
V$E2F_Q4	221	2.1887	1.83711	2.97165
V$E2F_Q4_01	229	1.76562	0.690529	1.6596
V$E2F_Q6	219	2.48043	1.8419	3.14456
V$E2F_Q6_01	230	2.35493	1.23255	2.50311
V$E2F1_Q3	235	1.81102	2.95136	3.78706
V$E2F1_Q3_01	239	1.84409	-0.269484	0.817788
V$E2F1_Q4	233	2.00169	0.634489	1.75034
V$E2F1_Q4_01	218	2.40224	0.570812	1.91936
V$E2F1_Q6	221	2.40543	1.31243	2.60849
V$E2F1_Q6_01	229	1.24148	1.6792	2.27707
V$E2F1DP1_01	225	1.73758	1.1645	2.08419
V$E2F1DP1RB_01	219	1.90365	2.33747	3.26988
V$E2F1DP2_01	225	1.73758	1.1645	2.08419
V$E2F4DP1_01	228	2.05434	1.3483	2.43764
V$E2F4DP2_01	225	1.73758	1.1645	2.08419
V$E47_01	242	-0.426793	-5.30089	-5.17342
V$E47_02	237	0.441517	-0.842831	-0.527458
V$E4BP4_01	212	-0.597334	-1.97381	-2.17402
V$E4F1_Q6	277	-1.79995	-0.327474	-1.34678
V$EFC_Q6	258	1.98796	-1.99568	-0.70564
V$EGR_Q6	263	-0.0576528	0.584537	0.512599
V$EGR1_01	256	0.041837	0.732674	0.708054
V$EGR2_01	193	0.609462	0.788896	1.0851
V$EGR3_01	82	0.946071	2.10078	2.49714
V$ELF1_Q6	231	-2.11544	-1.59142	-2.70005
V$ELK1_01	264	0.99066	1.21216	1.70049
V$ELK1_02	236	-0.0473091	0.334836	0.282148
V$EN1_01	104	-1.10679	-0.155988	-0.787889
V$ER_Q6	264	-0.528068	-1.60184	-1.79239
V$ER_Q6_01	262	0.640277	-2.37916	-1.84207
V$ER_Q6_02	242	-0.698564	-0.216616	-0.602877
V$ERR1_Q2	246	-0.317049	-2.95605	-2.92847
V$ETF_Q6	109	3.9168	-1.10653	1.23836
V$ETS_Q4	241	-0.328339	0.710349	0.470103
V$ETS1_B	251	-0.237475	-0.0929604	-0.224032
V$ETS2_B	265	-1.81457	-0.312927	-1.3409
V$EVI1_01	16	0.97801	-1.51438	-0.839692
V$EVI1_02	124	0.0376735	1.16272	1.10059
V$EVI1_03	54	-0.54132	-0.316661	-0.608122
V$EVI1_04	229	0.434588	0.858825	1.05007
V$EVI1_05	161	-1.37789	-0.11677	-0.904892
V$EVI1_06	22	0.0403174	-0.11504	-0.0840163
V$FAC1_01	213	-0.178322	-0.254652	-0.338253
V$FOX_Q2	208	0.743995	-1.99063	-1.41917
V$FOXD3_01	195	0.436185	-0.857773	-0.544176
V$FOXJ2_01	178	-5.6007e-05	-1.34102	-1.24731
V$FOXJ2_02	228	-0.169007	0.634923	0.491282
V$FOXM1_01	235	0.77575	0.140429	0.575655
V$FOXO1_01	233	-1.49965	-1.24912	-2.02425
V$FOXO1_02	233	-1.85351	-1.81918	-2.76099
V$FOXO3_01	232	-1.62671	-2.76558	-3.5095
V$FOXO4_01	228	-0.722462	-0.796838	-1.15548
V$FOXO4_02	244	-1.46838	-1.56481	-2.30223
V$FREAC2_01	249	0.998252	-2.76205	-1.98633
V$FREAC3_01	240	-0.597678	-0.765211	-1.05544
V$FREAC4_01	146	2.74523	-0.85966	0.789105
V$FREAC7_01	187	-0.914895	-0.915542	-1.37849
V$FXR_IR1_Q6	108	-0.317686	-0.214526	-0.382212
V$FXR_Q3	110	0.262489	-2.21071	-1.89964
V$GABP_B	248	1.85671	1.45575	2.42523
V$GATA_C	259	-0.35448	-1.14973	-1.26997
V$GATA_Q6	192	-1.43655	-2.47437	-3.12687
V$GATA1_01	232	0.786871	1.68634	2.0225
V$GATA1_02	235	-0.996198	-2.59108	-2.98156
V$GATA1_03	238	-0.943305	-0.751627	-1.24588
V$GATA1_04	236	-2.93672	-1.67272	-3.25312
V$GATA1_05	274	-2.13524	-0.842515	-2.01388
V$GATA2_01	103	-1.76322	-0.694644	-1.66499
V$GATA3_01	235	1.36269	-2.18648	-1.24211
V$GATA4_Q3	240	0.871457	-2.88032	-2.17125
V$GATA6_01	254	-0.0725207	-0.439355	-0.450109
V$GCM_Q2	229	0.150052	-0.363126	-0.251959
V$GFI1_01	256	-0.570047	0.299725	-0.046794
V$GNCF_01	74	0.576011	-0.219571	0.128501
V$GR_01	194	-0.107538	-0.809507	-0.81227
V$GR_Q6	259	2.3162	-0.264548	1.0974
V$GR_Q6_01	266	-1.07985	-0.265199	-0.870469
V$GRE_C	117	-0.220315	2.69797	2.379
V$HAND1E47_01	261	-0.310959	0.215051	0.0220592
V$HEB_Q6	251	-2.11584	-1.25368	-2.38633
V$HEN1_01	189	-0.599682	-0.393381	-0.710287
V$HEN1_02	192	-0.386054	-2.0238	-2.10105
V$HFH1_01	237	-0.463393	0.836829	0.515456
V$HFH3_01	184	0.138314	1.21861	1.21213
V$HFH4_01	195	0.176078	-0.67146	-0.522189
V$HFH8_01	198	0.0732771	-0.720057	-0.627836
V$HIF1_Q3	219	0.674206	-0.594927	-0.156101
V$HIF1_Q5	240	0.291583	-0.640102	-0.421273
V$HLF_01	243	-0.0482398	-1.82783	-1.72613
V$HMEF2_Q6	134	0.543024	-0.0375417	0.275572
V$HMGIY_Q6	240	-0.536839	0.655809	0.296098
V$HMX1_01	43	0.327173	0.238211	0.41062
V$HNF1_01	234	-0.462335	-0.509462	-0.742724
V$HNF1_C	230	0.186706	-0.49302	-0.349353
V$HNF1_Q6	243	0.0713706	0.448811	0.454904
V$HNF3_Q6	185	0.879208	0.543508	1.01273
V$HNF3ALPHA_Q6	202	0.938178	1.02715	1.49649
V$HNF3B_01	215	1.71623	0.257235	1.23454
V$HNF4_01	255	0.488091	-1.14126	-0.783475
V$HNF4_01_B	239	1.27681	-1.90341	-1.02903
V$HNF4_DR1_Q3	249	0.866051	-1.35085	-0.756628
V$HNF4_Q6	249	-0.0708529	1.73959	1.57554
V$HNF4ALPHA_Q6	260	-0.208091	0.228525	0.0924855
V$HNF6_Q6	229	0.213672	-1.70397	-1.46177
V$HOX13_01	45	-0.158685	0.571932	0.444132
V$HOXA3_01	13	1.19578	-0.915613	-0.160091
V$HOXA4_Q2	256	1.08313	0.0650354	0.685354
V$HP1SITEFACTOR_Q6	221	0.800537	0.596832	1.01774
V$HSF_Q6	195	0.532414	-0.786479	-0.423418
V$HSF1_01	251	0.403224	-0.943156	-0.641496
V$HSF2_01	234	-0.259869	-0.00564951	-0.154709
V$HTF_01	70	1.18232	0.825093	1.44834
V$ICSBP_Q6	244	-0.262272	0.393884	0.215515
V$IK1_01	266	-3.0658	0.0638973	-1.71386
V$IK2_01	257	-0.816348	1.86199	1.25998
V$IK3_01	218	-2.86905	1.4583	-0.306638
V$IPF1_Q4	247	1.15393	0.357999	1.00233
V$IRF_Q6	239	0.747452	-1.27127	-0.747943
V$IRF1_01	241	-1.07828	1.39576	0.673888
V$IRF1_Q6	250	0.201721	0.332189	0.429765
V$IRF2_01	120	-0.657324	0.81267	0.373028
V$IRF7_01	242	-0.0836808	-0.255248	-0.283141
V$ISRE_01	244	-0.0251196	-0.587155	-0.560596
V$LBP1_Q6	217	0.766527	-3.14877	-2.4832
V$LEF1_Q2	214	2.57986	-2.14068	-0.495589
V$LEF1_Q6	254	-0.586589	-0.219524	-0.543402
V$LFA1_Q6	239	-1.36614	-0.383757	-1.1477
V$LHX3_01	215	-0.0612627	-0.849665	-0.8214
V$LMO2COM_01	256	0.344215	-1.05762	-0.786506
V$LMO2COM_02	242	-0.862837	-1.25862	-1.66591
V$LXR_DR4_Q3	88	-2.71336	-0.794199	-2.30829
V$LXR_Q3	76	-3.54153	0.293346	-1.77634
V$LYF1_01	256	0.484534	-1.421	-1.04605
V$MAF_Q6	252	1.47056	-1.61936	-0.654285
V$MAX_01	252	-0.560238	0.88982	0.504117
V$MAZ_Q6	187	0.90652	-3.19114	-2.43816
V$MAZR_01	209	-1.26162	-1.30476	-1.9421
V$MEF2_01	143	0.276187	1.86089	1.88693
V$MEF2_02	222	0.340564	0.46131	0.626723
V$MEF2_03	231	1.02633	-1.16858	-0.492819
V$MEF2_04	25	0.785325	-0.300024	0.174377
V$MEF2_Q6_01	234	0.010908	-1.82083	-1.68716
V$MEIS1_01	227	0.42009	-0.268155	-0.00951875
V$MEIS1AHOXA9_01	115	-0.292908	0.375066	0.181302
V$MEIS1BHOXA9_01	141	0.556141	-1.59169	-1.15354
V$MIF1_01	177	0.993502	-1.45476	-0.778733
V$MMEF2_Q6	265	0.247657	-1.27383	-1.0388
V$MSX1_01	168	1.33616	-0.0730631	0.708625
V$MTF1_Q4	240	2.01214	-1.77034	-0.484269
V$MYB_Q3	238	0.0648807	-2.1012	-1.91607
V$MYB_Q5_01	253	0.473173	-0.231405	0.0567438
V$MYB_Q6	244	0.603692	-1.07294	-0.648514
V$MYC_Q2	180	2.46265	-0.167779	1.27029
V$MYCMAX_01	241	-0.200621	2.29367	2.01682
V$MYCMAX_02	251	1.03459	2.30826	2.74229
V$MYCMAX_03	242	2.23252	1.23479	2.43475
V$MYCMAX_B	253	-1.4152	2.00065	1.04275
V$MYOD_01	248	-0.994014	-1.59523	-2.05358
V$MYOD_Q6	233	0.506914	-2.11234	-1.67339
V$MYOD_Q6_01	243	1.07406	-2.17375	-1.40102
V$MYOGENIN_Q6	242	0.821971	-2.18377	-1.55232
V$MYOGNF1_01	47	2.14488	-0.257505	0.997641
V$MZF1_01	225	-1.27479	-1.05627	-1.71552
V$MZF1_02	223	-1.74268	-1.93158	-2.80526
V$NCX_01	166	0.358459	0.982562	1.11874
V$NERF_Q2	242	0.572006	0.61958	0.907489
V$NF1_Q6	253	-0.335175	0.0189187	-0.177604
V$NF1_Q6_01	260	0.146219	0.815017	0.839233
V$NFAT_Q4_01	259	-2.53418	-0.679736	-2.09601
V$NFAT_Q6	238	0.251544	0.788916	0.883126
V$NFE2_01	263	-0.498324	-3.64019	-3.66745
V$NFKAPPAB_01	245	-4.93607	-0.432657	-3.25556
V$NFKAPPAB65_01	233	-5.36655	-1.19326	-4.21516
V$NFKB_C	255	-4.59216	0.476113	-2.21119
V$NFKB_Q6	246	-4.23575	-1.23803	-3.60112
V$NFKB_Q6_01	227	-4.50049	-0.531551	-3.10059
V$NFMUE1_Q6	232	2.57302	2.51765	3.82489
V$NFY_01	240	-1.20134	0.809084	0.0595554
V$NFY_C	237	0.705573	1.4278	1.73332
V$NFY_Q6	253	1.50326	0.949268	1.75479
V$NFY_Q6_01	254	-0.358461	-0.1513	-0.348654
V$NGFIC_01	243	-1.41525	1.52813	0.602983
V$NKX22_01	181	0.694182	0.189359	0.575301
V$NKX25_01	123	-1.05482	0.207941	-0.415069
V$NKX25_02	254	1.76593	0.16756	1.17626
V$NKX3A_01	224	1.02237	1.20372	1.70777
V$NKX61_01	229	-1.37512	0.287615	-0.529749
V$NKX62_Q2	231	-0.306343	-0.415994	-0.560292
V$NMYC_01	260	1.56816	2.49982	3.23181
V$NRF1_Q6	236	1.0042	1.29413	1.78018
V$NRF2_01	253	2.31001	1.49078	2.72093
V$NRF2_Q4	250	0.076415	-3.98037	-3.65466
V$NRSF_01	96	0.679248	-3.40211	-2.76837
V$OCT_C	253	-0.705853	1.41726	0.912747
V$OCT_Q6	252	-0.595886	0.490245	0.114274
V$OCT1_01	254	0.484875	2.14681	2.27399
V$OCT1_02	205	2.20799	-0.521228	0.791371
V$OCT1_03	219	-0.307404	1.99167	1.67468
V$OCT1_04	228	1.13822	-0.640219	0.062729
V$OCT1_05	241	-1.93197	1.53336	0.312029
V$OCT1_06	254	1.16402	0.721347	1.34346
V$OCT1_07	157	0.440004	-0.97221	-0.650617
V$OCT1_B	258	-0.442652	0.715512	0.411825
V$OCT1_Q5_01	259	-0.118438	1.21131	1.06073
V$OCT1_Q6	256	0.554596	-0.0763534	0.253652
V$OLF1_01	267	-1.3822	1.91254	0.97697
V$OSF2_Q6	251	0.298459	-0.55102	-0.339202
V$P300_01	240	0.248309	-0.194058	-0.0334597
V$P53_02	240	1.25133	0.489677	1.1731
V$P53_DECAMER_Q2	242	2.16	1.18841	2.35399
V$PAX_Q6	245	-0.573856	0.0216501	-0.314213
V$PAX2_01	55	0.287216	-1.65467	-1.37323
V$PAX2_02	249	-0.666229	1.31175	0.834161
V$PAX3_01	21	-0.655014	-0.297752	-0.65639
V$PAX3_B	86	0.798295	0.74686	1.15854
V$PAX4_01	252	-0.726533	-0.94709	-1.29981
V$PAX4_02	231	1.17831	-2.76887	-1.89079
V$PAX4_03	246	0.0759317	-4.59883	-4.22712
V$PAX4_04	209	0.0723122	-2.8802	-2.63217
V$PAX5_01	148	-0.762031	0.9034	0.396724
V$PAX5_02	17	0.561718	-0.290561	0.0575875
V$PAX6_01	97	2.06857	-0.66849	0.578682
V$PAX8_01	37	-0.361723	-0.158545	-0.354762
V$PAX8_B	104	-0.363682	-0.407009	-0.587724
V$PBX1_01	246	-0.904374	-0.300572	-0.801737
V$PBX1_02	124	-0.631908	-0.525744	-0.854507
V$PEA3_Q6	250	3.58932	-2.00201	0.215574
V$PIT1_Q6	227	1.48472	0.452597	1.28017
V$PITX2_Q2	242	-0.367997	0.531167	0.283923
V$POU1F1_Q6	227	0.274141	-1.14448	-0.907015
V$POU3F2_01	98	0.448595	-1.691	-1.30962
V$POU3F2_02	251	-0.463475	2.29545	1.86309
V$POU6F1_01	235	1.5822	-2.49883	-1.40754
V$PPAR_DR1_Q2	238	-0.872126	-2.0037	-2.36541
V$PPARA_01	35	-0.797736	1.70605	1.12026
V$PPARA_02	126	2.14516	-0.82002	0.478779
V$PPARG_01	42	-0.0614953	-0.877321	-0.849253
V$PR_01	139	0.664109	-0.521125	-0.0973707
V$PR_02	128	1.33474	-1.339	-0.470356
V$PR_Q2	255	0.929376	-0.862463	-0.259489
V$PTF1BETA_Q6	234	1.57526	-2.39885	-1.31822
V$PU1_Q6	214	-1.74721	-0.69934	-1.66033
V$PXR_Q2	246	-0.799752	0.555453	0.0557065
V$RFX1_01	245	-0.483344	0.434412	0.123617
V$RFX1_02	265	0.0846991	-2.48075	-2.25395
V$ROAZ_01	10	0.664125	-1.21493	-0.745616
V$RORA1_01	234	0.739581	-0.578059	-0.108858
V$RORA2_01	146	-1.23346	-0.179209	-0.877605
V$RP58_01	202	-0.547503	-2.50143	-2.64242
V$RREB1_01	202	-0.298467	-1.22492	-1.31415
V$RSRFC4_01	239	0.112399	-2.15603	-1.93277
V$RSRFC4_Q2	208	-0.0926984	-2.04047	-1.94619
V$S8_01	234	0.326149	0.704839	0.840461
V$SEF1_C	6	-1.18487	0.135982	-0.562785
V$SF1_Q6	245	1.81782	-0.993072	0.127524
V$SMAD_Q6	251	2.69027	0.749749	2.25081
V$SMAD3_Q6	230	-0.478399	-0.188019	-0.451392
V$SMAD4_Q6	226	0.944855	-3.12528	-2.35763
V$SOX5_01	255	1.02788	0.887491	1.41596
V$SOX9_B1	231	-0.624448	-1.21148	-1.48772
V$SP1_01	227	-0.111706	-2.08326	-2.00119
V$SP1_Q2_01	237	-0.176319	-1.17454	-1.19209
V$SP1_Q4_01	251	0.624045	-1.4304	-0.96834
V$SP1_Q6	252	0.637049	-1.52177	-1.04465
V$SP1_Q6_01	234	1.08941	0.476218	1.07165
V$SP3_Q3	239	0.491715	-0.413837	-0.101136
V$SPZ1_01	227	-0.252687	-0.194856	-0.325848
V$SREBP_Q3	253	-0.639757	-1.50902	-1.77121
V$SREBP1_01	160	0.198403	0.840715	0.895072
V$SREBP1_02	86	-1.57249	-0.938483	-1.77887
V$SREBP1_Q6	239	-1.29195	-0.0870978	-0.829642
V$SRF_01	49	-1.03825	7.29321	6.17574
V$SRF_C	206	-0.886204	5.27445	4.38821
V$SRF_Q4	217	1.29786	3.97073	4.44377
V$SRF_Q5_01	215	0.353891	4.17211	4.08166
V$SRF_Q6	236	-0.542579	4.66807	4.02367
V$SRY_01	217	0.536702	-0.33732	-0.00215982
V$SRY_02	246	-0.584369	-1.38932	-1.6261
V$STAT_01	243	-1.49684	-1.14379	-1.92806
V$STAT_Q6	248	-1.10267	0.233806	-0.420668
V$STAT1_01	62	-1.58754	-0.839861	-1.69878
V$STAT1_02	243	0.321357	-1.37133	-1.08657
V$STAT1_03	241	-2.11215	-0.998692	-2.14616
V$STAT3_01	21	-3.00633	-0.757631	-2.44439
V$STAT3_02	144	-0.95916	2.25827	1.54465
V$STAT4_01	258	-1.25855	1.77924	0.926377
V$STAT5A_01	242	-2.09471	-0.887124	-2.03498
V$STAT5A_02	133	1.47725	-2.41759	-1.39212
V$STAT5A_03	252	2.57543	-0.485627	1.03826
V$STAT5A_04	201	2.08932	1.14781	2.27297
V$STAT5B_01	237	-1.72173	-1.82198	-2.68826
V$STAT6_01	252	1.06911	0.410961	1.00167
V$STAT6_02	252	-0.4915	-1.00121	-1.21295
V$T3R_Q6	237	0.709054	-3.32039	-2.67151
V$TAL1ALPHAE47_01	242	-0.875229	-1.15521	-1.57991
V$TAL1BETAE47_01	234	-1.06307	0.0881293	-0.534413
V$TAL1BETAITF2_01	243	0.075747	0.0835271	0.121848
V$TATA_01	246	-1.62992	0.731047	-0.261578
V$TATA_C	272	-0.439223	0.350093	0.0696526
V$TAXCREB_01	131	-0.48092	0.336863	0.0358072
V$TAXCREB_02	25	0.906258	2.10012	2.47975
V$TBP_01	237	0.548512	0.914377	1.16754
V$TCF11_01	241	2.7182	-0.540219	1.07209
V$TCF11MAFG_01	200	0.860743	-2.95551	-2.24968
V$TCF1P_Q6	256	0.0647097	2.09942	1.98759
V$TCF4_Q5	233	-1.06075	0.926553	0.251578
V$TEF_Q6	243	0.480776	-0.334186	-0.0311881
V$TEF1_Q6	218	3.05388	-3.11372	-1.12808
V$TEL2_Q6	229	0.262137	0.955023	1.03937
V$TFIIA_Q6	242	-1.54451	2.52643	1.4552
V$TFIII_Q6	194	-0.275198	0.794378	0.581726
V$TGIF_01	237	1.12933	1.17269	1.74365
V$TITF1_Q3	234	-0.791727	-0.963826	-1.35429
V$TST1_01	253	0.109525	-0.721476	-0.602701
V$TTF1_Q6	252	0.315219	-0.15518	0.0386741
V$USF_01	245	1.54312	0.950657	1.77675
V$USF_02	264	-0.447581	1.21857	0.874105
V$USF_C	269	1.18271	1.81488	2.3716
V$USF_Q6	246	0.0948152	2.19648	2.09164
V$USF_Q6_01	227	-0.954626	0.210742	-0.357903
V$USF2_Q6	241	3.21385	-0.315034	1.56715
V$VDR_Q3	218	-0.955606	-0.965744	-1.44875
V$VDR_Q6	256	-1.44111	-0.672804	-1.4565
V$WHN_B	244	0.885494	2.71744	3.03482
V$XBP1_01	130	1.42271	-2.07569	-1.10812
V$YY1_01	237	1.15802	4.38683	4.7452
V$YY1_02	230	0.435011	0.79912	0.992041
V$YY1_Q6	234	0.733825	0.709567	1.08529
V$ZF5_01	229	0.77722	3.00199	3.23968
V$ZF5_B	229	-0.0770339	0.048827	0.00339503
V$ZIC1_01	249	-0.392559	0.879075	0.589821
V$ZIC2_01	241	-0.268858	0.540369	0.345098
V$ZIC3_01	248	0.027344	-1.6916	-1.55762
V$ZID_01	249	0.216682	-2.03273	-1.76139
WCAANNNYCAG_UNKNOWN	247	0.771839	0.0886626	0.527994
WCTCNATGGY_UNKNOWN	78	1.32479	-1.68472	-0.796847
WGGAATGY_V$TEF1_Q6	364	0.774748	-0.133444	0.321839
WGTTNNNNNAAA_UNKNOWN	525	-0.0135093	-1.0699	-1.00287
WTGAAAT_UNKNOWN	590	2.0176	-0.429689	0.77088
WTTGKCTG_UNKNOWN	500	-1.21536	0.244365	-0.474809
WWTAAGGC_UNKNOWN	139	-0.885592	3.87167	3.08487
WYAAANNRNNNGCG_UNKNOWN	62	-0.794416	2.89625	2.23047
YAATNANRNNNCAG_UNKNOWN	63	1.04345	-0.3129	0.310963
YAATNRNNNYNATT_UNKNOWN	101	-0.679852	-2.19839	-2.4341
YATGNWAAT_V$OCT_C	346	-1.25576	1.51768	0.682624
YATTNATC_UNKNOWN	360	0.0117316	-1.85813	-1.71587
YCATTAA_UNKNOWN	539	1.26462	0.484517	1.17904
YGACNNYACAR_UNKNOWN	93	0.545914	-0.951031	-0.564895
YGCANTGCR_UNKNOWN	118	0.536869	0.202771	0.501068
YGCGYRCGC_UNKNOWN	306	0.871394	-0.626944	-0.0803373
YGTCCTTGR_UNKNOWN	95	0.806253	-3.71903	-2.98612
YKACATTT_UNKNOWN	272	0.740573	0.649974	1.03465
YNGTTNNNATT_UNKNOWN	351	1.33554	0.451091	1.19418
YNTTTNNNANGCARM_UNKNOWN	68	0.321939	-0.222736	-0.0231931
YRCCAKNNGNCGC_UNKNOWN	63	-1.37118	-0.356059	-1.1225
YRTCANNRCGC_UNKNOWN	64	1.61989	-0.0584868	0.879455
YTAATTAA_V$LHX3_01	179	-0.64901	0.399964	-0.000337867
YTAAYNGCT_UNKNOWN	147	-0.670621	0.380024	-0.0322651
YTATTTTNR_V$MEF2_02	680	0.667701	0.207783	0.57568
YTCCCRNNAGGY_UNKNOWN	69	-0.212386	0.78764	0.608213
YTTCCNNNGGAMR_UNKNOWN	52	0.877162	-0.351669	0.179836
YWATTWNNRGCT_UNKNOWN	67	-1.74754	-0.480831	-1.45912
YYCATTCAWW_UNKNOWN	186	0.562346	-0.575933	-0.21088
